# Supplementary material for: Plasma proteomic data in bipolar II disorders and major depressive disorders
Source: Data Brief. 2021 Oct 17;39:107495. doi: 10.1016/j.dib.2021.107495 (PMC8605259; doi:10.1016/j.dib.2021.107495)
Supplement: Supplementary file 1 [file mmc1.xlsx]

## Sheet: Supp1
Table S1. List of 370 proteinsa subjected to statistical analysis and comparison of all 370 log2 transformed proteins between bipolar II disorder and major depressive disorder
Number	Protein IDs	Majority protein IDs	Protein names	Gene names	Mood disorders (BD-II+MDD)	BD-II	MDD	Sutdent's t-test statistics (t)	p-value	q-valueb
					Mean±SD	Mean±SD	Mean±SD
1	Q9UKZ9;C9JYX9;H7C5D5	Q9UKZ9;C9JYX9	Procollagen C-endopeptidase enhancer 2	PCOLCE2	26.109±0.65	26.359±0.711	25.836±0.445	3.7471	3.99*10-4	0.103223
2	Q9UHG3;Q9UHG3-2;F8W8W4;C9K055;C9JM55;C9JGT6	Q9UHG3;Q9UHG3-2;F8W8W4	Prenylcysteine oxidase 1	PCYOX1	25.171±0.918	24.857±0.879	25.513±0.844	-3.20229	0.00206323	0.103223
3	Q86WI1;H0YF65	Q86WI1	Fibrocystin-L	PKHD1L1	25.993±1.346	26.44±1.286	25.505±1.254	3.09723	0.00282393	0.103223
4	P04217;REV__E9PJW4;REV__E9PM62;CON__Q2KJF1	P04217	Alpha-1B-glycoprotein	A1BG	33.398±0.277	33.313±0.256	33.491±0.273	-2.84975	0.00576379	0.103223
5	P40925;P40925-3;B9A041;P40925-2;B8ZZ51;C9JF79;C9JRL4;C9JLV6	P40925;P40925-3;B9A041;P40925-2;B8ZZ51;C9JF79	Malate dehydrogenase, cytoplasmic;Malate dehydrogenase	MDH1	26.259±2.396	26.969±2.431	25.487±2.134	-1.77239	0.0814472	0.210889
6	P04114	P04114	Apolipoprotein B-100;Apolipoprotein B-48	APOB	35.18±0.392	35.052±0.337	35.321±0.405	-3.05155	0.00323036	0.222899
7	P01031	P01031	Complement C5;Complement C5 beta chain;Complement C5 alpha chain;C5a anaphylatoxin;Complement C5 alpha chain	C5	32.173±0.2	32.111±0.201	32.241±0.178	-2.87164	0.00541937	0.222899
8	O15230;A0A075B783	O15230	Laminin subunit alpha-5	LAMA5	23.509±1.211	23.882±1.284	23.104±0.994	2.86626	0.00554252	0.222899
9	P01701	P01701	Ig lambda chain V-I region NEW		25.244±1.31	24.845±1.203	25.678±1.3	-2.80314	0.00656521	0.222899
10	Q6P387-2;Q6P387	Q6P387-2;Q6P387	Uncharacterized protein C16orf46	C16orf46	21.357±1.75	21.878±1.917	20.79±1.362	2.77334	0.00723233	0.222899
11	K7ERI9;P02654	K7ERI9;P02654	Apolipoprotein C-I;Truncated apolipoprotein C-I	APOC1	23.31±2.097	22.674±1.616	24.003±2.352	-2.75179	0.00790131	0.222899
12	O95445	O95445	Apolipoprotein M	APOM	30.567±0.576	30.4±0.603	30.749±0.492	-2.65486	0.00984349	0.222899
13	P55058;P55058-4;P55058-3;P55058-2	P55058;P55058-4;P55058-3;P55058-2	Phospholipid transfer protein	PLTP	26.697±1.182	26.361±1.174	27.063±1.095	-2.59708	0.0114825	0.222899
14	P20742;P20742-2;F5GXY0	P20742;P20742-2	Pregnancy zone protein	PZP	24.814±3.624	23.909±3.389	25.798±3.662	-2.25796	0.0271145	0.222899
15	A0A075B6Q5	A0A075B6Q5		IGHV3-64	25.112±1.178	24.782±1.088	25.472±1.182	-2.564	0.0125287	0.257795
16	P02649;H0Y7L5;E9PEV4;E7ERP7;CON__Q03247	P02649;H0Y7L5;E9PEV4;E7ERP7	Apolipoprotein E	APOE	31.211±0.393	31.091±0.39	31.342±0.359	-2.81074	0.00642774	0.276417
17	P03950	P03950	Angiogenin	ANG	24.335±1.354	24.726±1.45	23.909±1.112	2.64628	0.0100725	0.276417
18	P04209	P04209	Ig lambda chain V-II region NIG-84		25.362±1.56	24.925±1.509	25.837±1.493	-2.55491	0.0128306	0.276417
19	K7ER74;P02655;Q6P163;V9GYJ8;K7EMC3	K7ER74;P02655	Apolipoprotein C-II;Proapolipoprotein C-II	APOC4-APOC2;APOC2	30.302±0.668	30.122±0.702	30.498±0.576	-2.44887	0.0168753	0.276417
20	P06312;P06313	P06312;P06313	Ig kappa chain V-IV region;Ig kappa chain V-IV region JI	IGKV4-1	21.542±2.016	22.069±2.173	20.968±1.679	2.40152	0.0191044	0.276417
21	A0A075B6H9	A0A075B6H9		IGLV4-69	28.283±1.266	28.612±0.916	27.925±1.494	2.31121	0.0246796	0.276417
22	P06396;P06396-4;P06396-3;Q5T0H8;Q5T0H7;Q5T0I1;REV__H0YJM7	P06396;P06396-4;P06396-3	Gelsolin	GSN	32.564±0.29	32.491±0.295	32.644±0.265	-2.29109	0.025017	0.276417
23	P41222;H0Y5A1;Q5SQ11	P41222;H0Y5A1;Q5SQ11	Prostaglandin-H2 D-isomerase	PTGDS	23.335±0.462	23.214±0.267	23.467±0.584	-2.31133	0.0254081	0.276417
24	B0QYH4;B0QYH5;Q9BYH1-2;Q9BYH1-3;Q9BYH1-5;Q9BYH1-4;Q9BYH1-7;Q9BYH1-6;Q9BYH1	B0QYH4;B0QYH5;Q9BYH1-2;Q9BYH1-3;Q9BYH1-5;Q9BYH1-4;Q9BYH1-7;Q9BYH1-6;Q9BYH1	Seizure 6-like protein	SEZ6L	27.997±1.236	28.309±1.182	27.658±1.221	2.28016	0.0256922	0.276417
25	P01042	P01042	Kininogen-1;Kininogen-1 heavy chain;T-kinin;Bradykinin;Lysyl-bradykinin;Kininogen-1 light chain;Low molecular weight growth-promoting factor	KNG1	32.848±0.272	32.779±0.236	32.922±0.292	-2.27767	0.0258486	0.276417
26	P01772	P01772	Ig heavy chain V-III region KOL		28.148±0.783	27.955±0.899	28.359±0.577	-2.22994	0.0290079	0.276417
27	A0A087X0P6;A0A075B6S2	A0A087X0P6;A0A075B6S2		IGKV2D-29	30.917±0.675	31.083±0.633	30.737±0.683	2.21529	0.030043	0.276417
28	P01019	P01019	Angiotensinogen;Angiotensin-1;Angiotensin-2;Angiotensin-3;Angiotensin-4;Angiotensin 1-9;Angiotensin 1-7;Angiotensin 1-5;Angiotensin 1-4	AGT	31.31±0.424	31.214±0.356	31.414±0.472	-2.02133	0.047127	0.276417
29	P00450	P00450	Ceruloplasmin	CP	34.607±0.298	34.542±0.278	34.679±0.306	-1.97198	0.0526219	0.276417
30	P01781;P01782	P01781	Ig heavy chain V-III region GAL		27.337±0.612	27.174±0.631	27.514±0.548	-2.41726	0.0182847	0.290874
31	V9GYM3;P02652;V9GYG9;V9GYE3;V9GYC1;V9GYS1	V9GYM3;P02652;V9GYG9;V9GYE3	Apolipoprotein A-II;Proapolipoprotein A-II;Truncated apolipoprotein A-II	APOA2	33.841±0.804	34.047±0.698	33.616±0.86	2.32412	0.0230699	0.290874
32	A0A075B6J8	A0A075B6J8		IGLV3-19	22.554±3.759	23.466±3.98	21.562±3.278	2.20702	0.0306808	0.2918
33	P00739;P00739-2;J3KTC3	P00739;P00739-2	Haptoglobin-related protein	HPR	31.178±0.7	31.014±0.717	31.356±0.644	-2.10248	0.0391617	0.2918
34	P05534;P30447	P05534;P30447	HLA class I histocompatibility antigen, A-24 alpha chain;HLA class I histocompatibility antigen, A-23 alpha chain	HLA-A	21.448±1.327	21.72±1.561	21.152±0.952	1.8679	0.0666404	0.2918
35	P01344;P01344-3;P01344-2	P01344;P01344-3;P01344-2	Insulin-like growth factor II;Insulin-like growth factor II;Insulin-like growth factor II Ala-25 Del;Preptin	IGF2	25.297±0.962	25.532±0.721	25.042±1.125	2.16322	0.0348565	0.307123
36	A0A075B6J7	A0A075B6J7		IGLV3-21	26.204±2.129	25.59±1.791	26.873±2.288	-2.61559	0.0111532	0.316996
37	P23142-4;P23142-2;P23142-3;B1AHM7;B1AHM9;B1AHN3;B1AHM8;B1AHM6	P23142-4;P23142-2;P23142-3	Fibulin-1	FBLN1	25.963±0.922	26.197±0.707	25.709±1.063	2.25741	0.0278529	0.316996
38	G3XAK1;P26927;Q2TV78;Q2TV78-2;H7C0F8	G3XAK1;P26927	Hepatocyte growth factor-like protein;Hepatocyte growth factor-like protein alpha chain;Hepatocyte growth factor-like protein beta chain	MST1	27.903±0.539	27.772±0.542	28.046±0.506	-2.19418	0.0315923	0.316996
39	A0A087WU91	A0A087WU91		IGHV3-49	27.813±0.858	27.617±0.949	28.026±0.698	-2.08088	0.041333	0.316996
40	P22792	P22792	Carboxypeptidase N subunit 2	CPN2	28.847±0.385	28.759±0.322	28.943±0.428	-2.05002	0.0441647	0.316996
41	Q9ULH1-2;H0YBF7;Q9ULH1;E5RHD7;H0YBM4	Q9ULH1-2;H0YBF7;Q9ULH1	Arf-GAP with SH3 domain, ANK repeat and PH domain-containing protein 1	ASAP1	21.569±1.163	21.833±1.182	21.282±1.087	2.03925	0.0452576	0.316996
42	P07737;K7EJ44;CON__P02584;I3L3D5	P07737;K7EJ44	Profilin-1	PFN1	21.987±2.872	21.342±2.552	22.688±3.069	-2.01555	0.047744	0.316996
43	Q9UGM5;Q9UGM5-2;E9PG08;F8WEP7;F8WAW1	Q9UGM5;Q9UGM5-2;E9PG08	Fetuin-B	FETUB	26.48±0.522	26.365±0.475	26.606±0.549	-1.97833	0.0518858	0.316996
44	O60462-3;O60462-4;O60462-5;O60462-2;O60462;O60462-6;C9JH98	O60462-3;O60462-4;O60462-5;O60462-2;O60462;O60462-6	Neuropilin-2	NRP2	26.146±1.082	26.374±1.076	25.898±1.048	1.88488	0.0636578	0.316996
45	D6R934;P02746;D6RGJ1	D6R934;P02746	Complement C1q subcomponent subunit B	C1QB	29.864±0.369	29.94±0.368	29.782±0.358	1.82603	0.0721727	0.316996
46	P05543;CON__Q9TT36	P05543	Thyroxine-binding globulin	SERPINA7	28.423±0.44	28.339±0.407	28.514±0.463	-1.69064	0.0954182	0.316996
47	Q00722-3;Q00722-2;Q00722;Q9BVT6	Q00722-3;Q00722-2;Q00722	1-phosphatidylinositol 4,5-bisphosphate phosphodiesterase beta-2	PLCB2	23.3±0.622	23.415±0.69	23.175±0.521	1.65944	0.101731	0.316996
48	Q5T4S7-3;Q5T4S7-4;Q5T4S7;Q5T4S7-2;X6R960;Q5T4S7-5;Q5TBN9;X6RE05	Q5T4S7-3;Q5T4S7-4;Q5T4S7;Q5T4S7-2	E3 ubiquitin-protein ligase UBR4	UBR4	24.449±1.792	24.867±1.843	23.995±1.642	2.09676	0.0396822	0.317224
49	P01768	P01768	Ig heavy chain V-III region CAM		23.868±1.557	24.222±1.594	23.484±1.442	2.03856	0.0453275	0.317224
50	Q5SR44;E9PDY4;P17927;E9PQN4;H0YE06;Q2VPA4-3;Q2VPA4;Q2VPA4-2	Q5SR44;E9PDY4;P17927;E9PQN4;H0YE06;Q2VPA4-3;Q2VPA4	Complement receptor type 1;Complement component receptor 1-like protein	CR1;CR1L	26.256±0.607	26.388±0.624	26.112±0.561	1.94757	0.0555366	0.317224
51	P01763	P01763	Ig heavy chain V-III region WEA		26.965±0.703	26.809±0.785	27.136±0.563	-1.99904	0.0495439	0.341357
52	P10909-4;P10909;P10909-5;P10909-2;P10909-3;H0YC35;H0YLK8;E7ERK6;E7ETB4;H0YAS8;E5RJZ5;E5RGB0;E5RH61;E5RG36	P10909-4;P10909;P10909-5;P10909-2;P10909-3;H0YC35;H0YLK8	Clusterin;Clusterin beta chain;Clusterin alpha chain;Clusterin	CLU	32.776±0.299	32.706±0.28	32.853±0.304	-2.12377	0.0372767	0.363764
53	H7BYE6;O43182-5;O43182-2;O43182-4;O43182;O43182-3	H7BYE6;O43182-5;O43182-2;O43182-4;O43182;O43182-3	Rho GTPase-activating protein 6	ARHGAP6	25.222±1.784	25.651±1.812	24.755±1.655	2.17021	0.033436	0.368664
54	Q5W0B1	Q5W0B1	RING finger protein 219	RNF219	24.783±0.318	24.844±0.359	24.717±0.255	1.73065	0.0882623	0.368664
55	A0A075B6R2;A0A087WW49	A0A075B6R2;A0A087WW49		IGHV4-4	26.278±0.79	26.459±0.777	26.081±0.767	2.06596	0.0425892	0.380438
56	Q6UX71;Q6UX71-2	Q6UX71;Q6UX71-2	Plexin domain-containing protein 2	PLXDC2	22.425±1.196	22.667±1.221	22.162±1.126	1.80403	0.0755909	0.380438
57	A0A087WVN6;A0A075B6S5	A0A087WVN6;A0A075B6S5		IGKV1-27	25.63±0.891	25.44±0.842	25.836±0.91	-1.90715	0.0606654	0.406157
58	Q08380;K7EP36;K7ESM3;K7EKQ5;K7ERZ6;K7EJD3;K7ES75;K7EN99;K7EJY8;K7EQT9	Q08380	Galectin-3-binding protein	LGALS3BP	28.422±0.889	28.61±0.879	28.218±0.867	1.89194	0.0626962	0.425142
59	Q15848	Q15848	Adiponectin	ADIPOQ	26.501±0.781	26.351±0.781	26.664±0.758	-1.71357	0.0910974	0.425142
60	E7END6;P04070;P04070-2;H7BYX9;E7ENR9	E7END6;P04070;P04070-2;H7BYX9	Vitamin K-dependent protein C;Vitamin K-dependent protein C light chain;Vitamin K-dependent protein C heavy chain;Activation peptide	PROC	26.843±0.52	26.734±0.431	26.963±0.586	-1.88651	0.0634351	0.425315
61	P01778	P01778	Ig heavy chain V-III region ZAP		24.066±1.371	23.788±1.312	24.369±1.389	-1.81242	0.074272	0.425315
62	B7ZKJ8	B7ZKJ8		ITIH4	33.622±0.197	33.587±0.163	33.661±0.223	-1.59004	0.117069	0.4364
63	O00391;O00391-2;A8MXT8;H0Y5Z8	O00391;O00391-2	Sulfhydryl oxidase 1	QSOX1	24.871±0.888	25.016±0.78	24.713±0.98	1.44556	0.152828	0.4364
64	P04208	P04208	Ig lambda chain V-I region WAH		28.025±0.898	27.845±0.806	28.221±0.961	-1.79298	0.0773588	0.472341
65	P11226	P11226	Mannose-binding protein C	MBL2	24.361±1.089	24.535±1.188	24.173±0.952	1.4107	0.162827	0.472341
66	P80748	P80748	Ig lambda chain V-III region LOI		29.169±0.861	28.988±0.868	29.366±0.821	-1.88124	0.0641584	0.481455
67	P37802;P37802-2;X6RJP6;C9J5W6;Q9UI15	P37802;P37802-2;X6RJP6	Transgelin-2	TAGLN2	21.835±2.389	21.354±1.956	22.358±2.719	-1.77239	0.0814472	0.481455
68	P02766;A0A087WT59;A0A087WV45	P02766;A0A087WT59;A0A087WV45	Transthyretin	TTR	32.144±0.884	31.971±0.761	32.333±0.978	-1.74875	0.0847821	0.481455
69	E7EPV7;P37840-2;P37840;H6UYS7;P37840-3;D6RA31;Q16143	E7EPV7;P37840-2;P37840;H6UYS7;P37840-3	Alpha-synuclein	SNCA	22.971±1.101	23.18±1.252	22.744±0.871	1.71243	0.091628	0.481455
70	A6NKB8;Q9H4A4;A0A087WU27;A0A087WUS4;C9JMZ3;H7C2T3	A6NKB8;Q9H4A4;A0A087WU27	Aminopeptidase B	RNPEP	28.167±2.568	28.649±2.316	27.643±2.755	1.65878	0.101997	0.481455
71	P32119;A6NIW5;P32119-2	P32119;A6NIW5	Peroxiredoxin-2	PRDX2	24.484±1.555	24.753±1.636	24.192±1.429	1.53168	0.130174	0.481455
72	Q12805-2;Q12805-4;Q12805-3;Q12805;Q12805-5;Q580Q6;C9JQX7;C9J4J8;C9JPZ9;C9JUM4	Q12805-2;Q12805-4;Q12805-3;Q12805;Q12805-5	EGF-containing fibulin-like extracellular matrix protein 1	EFEMP1	25.48±0.722	25.356±0.755	25.614±0.669	-1.51697	0.133843	0.481455
73	A0A087X1J7;P22352;H0YBE4;E5RG32;Q6NXQ3;H0YC19	A0A087X1J7;P22352;H0YBE4	Glutathione peroxidase;Glutathione peroxidase 3	GPX3	28.674±0.449	28.602±0.443	28.754±0.449	-1.43308	0.15635	0.481455
74	P43652	P43652	Afamin	AFM	31.871±0.316	31.933±0.319	31.802±0.303	1.76737	0.0815872	0.525468
75	P18206-2;P18206;Q5JQ13;P18206-3;A0A096LPE1	P18206-2;P18206;Q5JQ13	Vinculin	VCL	23.597±2.145	23.197±1.83	24.032±2.395	-1.658	0.101857	0.525468
76	A0A075B6I7;F8W8C9;P12018	A0A075B6I7		IGLV5-48	22.375±2.106	22.756±2.236	21.959±1.901	1.6112	0.111702	0.525468
77	A00001	A00001			29.715±0.858	29.865±0.855	29.55±0.842	1.56186	0.122897	0.525468
78	P00734;E9PIT3;C9JV37	P00734;E9PIT3	Prothrombin;Activation peptide fragment 1;Activation peptide fragment 2;Thrombin light chain;Thrombin heavy chain	F2	33.521±0.203	33.486±0.222	33.56±0.175	-1.54453	0.127034	0.525468
79	P00747;Q5TEH5	P00747	Plasminogen;Plasmin heavy chain A;Activation peptide;Angiostatin;Plasmin heavy chain A, short form;Plasmin light chain B	PLG	34.349±0.211	34.312±0.216	34.389±0.201	-1.53683	0.128909	0.525468
80	P14618;P14618-3;H3BQ34;H3BUW1;H3BTJ2;H3BT25;H3BU13;H3BN34;H3BQZ3	P14618;P14618-3;H3BQ34	Pyruvate kinase PKM;Pyruvate kinase	PKM	23.342±1.357	23.099±0.818	23.605±1.743	-1.54317	0.129646	0.525468
81	A0A087WV47;P01857	A0A087WV47;P01857	Ig gamma-1 chain C region	IGHG1	31.36±0.685	31.243±0.761	31.487±0.576	-1.50968	0.13569	0.525468
82	O75882-3;O75882-2;O75882	O75882-3;O75882-2;O75882	Attractin	ATRN	29.704±0.388	29.644±0.432	29.77±0.327	-1.37299	0.1742	0.525468
83	H0YAC1;P03952;E9PBC5;C9J075;P20718	H0YAC1;P03952;E9PBC5	Plasma kallikrein;Plasma kallikrein heavy chain;Plasma kallikrein light chain	KLKB1	30.66±0.235	30.627±0.261	30.696±0.201	-1.24188	0.218487	0.525468
84	P06889	P06889	Ig lambda chain V-IV region MOL		23.529±0.964	23.74±1.085	23.299±0.764	1.99058	0.0507507	0.531548
85	P80108;P80108-2	P80108	Phosphatidylinositol-glycan-specific phospholipase D	GPLD1	28.386±0.746	28.246±0.666	28.538±0.806	-1.67457	0.098546	0.535523
86	Q9NZP8;F5H6S5;H0YFL7;F5GWF3;F5H7C8;H0YGP8;F5H2Z5	Q9NZP8	Complement C1r subcomponent-like protein	C1RL	26.298±0.6	26.192±0.633	26.413±0.548	-1.5624	0.12277	0.535523
87	A0A087X130	A0A087X130		IGKC	31.226±0.834	31.085±0.966	31.381±0.64	-1.53527	0.129727	0.535523
88	P19827;P19827-3;H7C0N0;F8WAS2;B5MCP1;H7C5I0	P19827;P19827-3	Inter-alpha-trypsin inhibitor heavy chain H1	ITIH1	32.639±0.32	32.589±0.314	32.693±0.321	-1.37416	0.173839	0.535523
89	P01011;G3V595;P01011-2;A0A087WY93;P01011-3	P01011;G3V595	Alpha-1-antichymotrypsin;Alpha-1-antichymotrypsin His-Pro-less	SERPINA3	33.468±0.385	33.403±0.419	33.54±0.335	-1.51233	0.135018	0.541901
90	Q00796;H0YLA4;H0YKB3;Q00796-2	Q00796;H0YLA4;H0YKB3;Q00796-2	Sorbitol dehydrogenase	SORD	24.784±0.638	24.884±0.705	24.676±0.547	1.39141	0.168692	0.545495
91	P01613	P01613	Ig kappa chain V-I region Ni		25.082±0.93	25.245±0.935	24.904±0.904	1.56169	0.122936	0.546144
92	P06727;REV__K7EJH0;REV__K7EMX1;REV__K7EJV2;REV__Q8NBT2;REV__K7ESQ2;F5H6Y5;F8VV04;F5H4J1;O94964-2;B7ZKM0;Q15020;Q14980-5	P06727	Apolipoprotein A-IV	APOA4	33.739±0.436	33.656±0.462	33.83±0.392	-1.70506	0.0926824	0.565415
93	D6RF35;D6RBJ7;CON__Q3MHN5;CON__ENSEMBL:ENSBTAP00000018229	D6RF35;D6RBJ7		GC	29.823±1.004	29.99±0.943	29.641±1.051	1.47522	0.144703	0.565415
94	A0A075B6S3;P06310	A0A075B6S3;P06310	Ig kappa chain V-II region RPMI 6410	IGKV2-30	27.427±0.875	27.568±0.854	27.274±0.885	1.4274	0.157975	0.57317
95	P04196	P04196	Histidine-rich glycoprotein	HRG	32.381±0.379	32.306±0.413	32.463±0.324	-1.77134	0.0809201	0.596044
96	P01024;M0QYC8;M0QXZ3;M0R0Q9;M0R1Q1;Q9BU76-4;O95568	P01024	Complement C3;Complement C3 beta chain;C3-beta-c;Complement C3 alpha chain;C3a anaphylatoxin;Acylation stimulating protein;Complement C3b alpha chain;Complement C3c alpha chain fragment 1;Complement C3dg fragment;Complement C3g fragment;Complement C3d fragment;Complement C3f fragment;Complement C3c alpha chain fragment 2	C3	37.045±0.203	37.078±0.204	37.009±0.198	1.44227	0.15375	0.602419
97	P07225;G5E9F8;H7BXT0;C9K0R0;CON__P07224	P07225;G5E9F8	Vitamin K-dependent protein S	PROS1	30.44±0.329	30.38±0.357	30.505±0.288	-1.61143	0.111651	0.617997
98	P00488;Q9NQP5;A6PVK5;H0Y796;H0Y4W5;H3BPV8;H3BTE6;F5H563;P16452-3;P16452;P16452-2	P00488	Coagulation factor XIII A chain	F13A1	27.197±0.775	27.063±0.693	27.342±0.842	-1.52579	0.131632	0.617997
99	P04438	P04438	Ig heavy chain V-II region SESS		25.815±3.318	26.382±2.989	25.199±3.585	1.50239	0.137876	0.617997
100	P05546;CON__ENSEMBL:ENSBTAP00000018574	P05546	Heparin cofactor 2	SERPIND1	31.572±0.437	31.499±0.437	31.652±0.429	-1.49211	0.140229	0.617997
101	P01719	P01719	Ig lambda chain V-V region DEL		24.264±1.21	24.067±1.347	24.478±1.019	-1.43982	0.15444	0.617997
102	P12814;P12814-3;P12814-2;P12814-4;H9KV75;H7C5W8;P35609-2;P35609;G3V2N5;G3V2W4;H0YJW3;H0YJ11;Q08043;F6THM6;A0A087WSZ2;G3V2X9;G3V5M4;G3V2E8;G3V380	P12814;P12814-3;P12814-2;P12814-4;H9KV75	Alpha-actinin-1	ACTN1	22.197±2.443	22.585±2.719	21.775±2.059	1.42101	0.159975	0.617997
103	Q9Y6R7;A0A087WXI2;A0A087WUZ2	Q9Y6R7;A0A087WXI2	IgGFc-binding protein	FCGBP	24.986±0.713	25.099±0.733	24.863±0.679	1.40398	0.16481	0.617997
104	A0A075B6I8	A0A075B6I8		IGLV1-47	28.366±0.997	28.212±1.139	28.535±0.797	-1.39351	0.168245	0.617997
105	B0YIW2;P02656	B0YIW2;P02656	Apolipoprotein C-III	APOC3	31.824±0.491	31.747±0.494	31.908±0.481	-1.38726	0.169828	0.617997
106	Q9NZL9-4;Q9NZL9-2;Q9NZL9;Q9NZL9-3;E5RJR3;H7C0X7;Q9NZL9-5	Q9NZL9-4;Q9NZL9-2;Q9NZL9;Q9NZL9-3	Methionine adenosyltransferase 2 subunit beta	MAT2B	27.069±3.188	26.573±3.317	27.608±2.997	-1.37527	0.173498	0.617997
107	A0A075B6S8	A0A075B6S8		IGKV1-5	28.099±0.784	28.215±0.848	27.972±0.698	1.3111	0.194172	0.617997
108	P02748;CON__Q3MHN2;Q96BY6-2	P02748	Complement component C9;Complement component C9a;Complement component C9b	C9	30.718±0.459	30.651±0.449	30.792±0.464	-1.30769	0.195318	0.617997
109	P04206	P04206	Ig kappa chain V-III region GOL		31.131±0.617	31.04±0.737	31.23±0.443	-1.30423	0.196491	0.617997
110	P02745;X6RLJ0	P02745;X6RLJ0	Complement C1q subcomponent subunit A	C1QA	28.655±0.576	28.738±0.376	28.563±0.73	1.28425	0.203349	0.617997
111	Q9NPH3-2;Q9NPH3;Q9NPH3-5;Q9NPH3-3;C9J1D9;C9J9W1;C9JT28;H7C3W4	Q9NPH3-2;Q9NPH3;Q9NPH3-5;Q9NPH3-3;C9J1D9	Interleukin-1 receptor accessory protein	IL1RAP	22.668±0.598	22.581±0.494	22.764±0.689	-1.27664	0.206696	0.617997
112	P48059;P48059-4;P48059-2;P48059-5;P48059-3;C9JF46;P0CW19-2;A0A087X2F9;Q7Z4I7-4;Q7Z4I7-3;Q7Z4I7;Q7Z4I7-5;Q7Z4I7-2;F8WB59;F8WC86;H0Y592	P48059;P48059-4;P48059-2;P48059-5;P48059-3	LIM and senescent cell antigen-like-containing domain protein 1	LIMS1	21.593±1.676	21.352±1.36	21.855±1.951	-1.25008	0.216256	0.617997
113	Q96KN2	Q96KN2	Beta-Ala-His dipeptidase	CNDP1	27.322±1.016	27.466±0.911	27.166±1.113	1.24638	0.21684	0.617997
114	P08185;G3V350;G3V4V7	P08185	Corticosteroid-binding globulin	SERPINA6	30.068±0.655	29.976±0.61	30.168±0.697	-1.23488	0.221062	0.617997
115	P01880;P01880-2;A0A087WUS7	P01880;P01880-2;A0A087WUS7	Ig delta chain C region	IGHD	26.902±2.748	27.286±2.413	26.484±3.054	1.23237	0.221995	0.617997
116	A0A087WZH9	A0A087WZH9		IGKV1D-33	26.505±1.286	26.681±1.161	26.314±1.402	1.20473	0.232422	0.617997
117	P02790;Q9BS19	P02790;Q9BS19	Hemopexin	HPX	35.441±0.236	35.409±0.227	35.476±0.244	-1.20166	0.233602	0.617997
118	Q86UX7-2;Q86UX7;F5H1C6;H0YFT5;F5H3I6;G3V1L6;Q9BQL6-3;Q9BQL6	Q86UX7-2;Q86UX7;F5H1C6	Fermitin family homolog 3	FERMT3	23.941±2.052	23.657±1.672	24.25±2.387	-1.20132	0.234465	0.617997
119	P06681;P06681-3;B4DQI1;H0Y3H6;P06681-2;E9PDZ0;Q8N6L6;H0Y868;C9JYQ5;A2ABG0	P06681;P06681-3;B4DQI1;H0Y3H6;P06681-2;E9PDZ0	Complement C2;Complement C2b fragment;Complement C2a fragment	C2	27.964±0.383	27.914±0.385	28.02±0.378	-1.17004	0.24601	0.617997
120	Q6EMK4	Q6EMK4	Vasorin	VASN	22.834±0.59	22.91±0.644	22.751±0.523	1.13318	0.26106	0.617997
121	H0YL18;P61769;H0YLF3;F5H6I0	H0YL18;P61769;H0YLF3;F5H6I0	Beta-2-microglobulin;Beta-2-microglobulin;Beta-2-microglobulin form pI 5.3	B2M	25.857±1.088	25.988±1.039	25.715±1.138	1.05746	0.29399	0.617997
122	P02042;E9PFT6;E9PEW8;C9JRG0;A8MUF7	P02042;E9PFT6;E9PEW8	Hemoglobin subunit delta	HBD	27.096±1.129	27.226±1.104	26.955±1.156	1.00803	0.316961	0.617997
123	P19823;A0A087WTE1;Q5T987	P19823;A0A087WTE1	Inter-alpha-trypsin inhibitor heavy chain H2	ITIH2	33.604±0.28	33.572±0.264	33.638±0.297	-1.00179	0.319945	0.617997
124	P07360;Q5SQ08	P07360;Q5SQ08	Complement component C8 gamma chain	C8G	29.533±0.322	29.48±0.357	29.59±0.272	-1.44594	0.152721	0.621265
125	Q96A44	Q96A44	SPRY domain-containing SOCS box protein 4	SPSB4	24.028±0.678	23.918±0.623	24.147±0.723	-1.42375	0.159271	0.621265
126	Q03591;B1AKG0	Q03591;B1AKG0	Complement factor H-related protein 1	CFHR1	28.726±0.524	28.643±0.472	28.815±0.569	-1.39348	0.167946	0.621265
127	P48740-2;P48740-4	P48740-2;P48740-4	Mannan-binding lectin serine protease 1;Mannan-binding lectin serine protease 1 heavy chain;Mannan-binding lectin serine protease 1 light chain	MASP1	25.473±0.761	25.592±0.595	25.344±0.9	1.38043	0.17191	0.621265
128	A0A075B7B8	A0A075B7B8		IGHV3OR16-12	29.13±0.711	29.027±0.799	29.243±0.592	-1.28537	0.202961	0.621265
129	P04406-2;P04406;E7EUT5;O14556	P04406-2;P04406;E7EUT5	Glyceraldehyde-3-phosphate dehydrogenase	GAPDH	23.884±3.169	23.426±2.998	24.383±3.317	-1.27646	0.206072	0.621265
130	P01714	P01714	Ig lambda chain V-III region SH		26.609±2.114	26.307±2.294	26.936±1.879	-1.25667	0.21311	0.621265
131	P06702	P06702	Protein S100-A9	S100A9	21.263±1.978	20.985±1.478	21.566±2.394	-1.24082	0.218873	0.621265
132	P51884	P51884	Lumican	LUM	28.622±0.45	28.559±0.397	28.69±0.498	-1.23334	0.221634	0.621265
133	P02679-2;P02679;C9JEU5;C9JC84	P02679-2;P02679;C9JEU5;C9JC84	Fibrinogen gamma chain	FGG	35.822±1.119	35.975±0.367	35.655±1.567	1.2083	0.231057	0.621265
134	P01602	P01602	Ig kappa chain V-I region HK102	IGKV1-5	23.023±1.027	23.163±1.096	22.87±0.938	1.20524	0.232229	0.621265
135	P01609	P01609	Ig kappa chain V-I region Scw		24.89±1.517	24.683±1.521	25.115±1.502	-1.20337	0.232947	0.621265
136	B4E1Z4;P00751;P00751-2;H7C5H1;C9JRT3;H7C526;F2Z3N2;F8WCJ9	B4E1Z4;P00751	Complement factor B;Complement factor B Ba fragment;Complement factor B Bb fragment	CFB	33.294±0.235	33.262±0.267	33.328±0.193	-1.19165	0.237482	0.621265
137	A0A087WYR4;A0A087WZW9	A0A087WYR4		IGLL5	26.773±1.512	26.977±1.099	26.551±1.853	1.18766	0.239038	0.621265
138	P01624	P01624	Ig kappa chain V-III region POM		23.402±1.02	23.267±0.962	23.549±1.075	-1.16747	0.24704	0.621265
139	A0A087WTX5;P01834;A0A075B6H6;A0A075B7D4;P01606	A0A087WTX5;P01834;A0A075B6H6	Ig kappa chain C region	IGKC	25.524±0.721	25.617±0.753	25.423±0.681	1.13143	0.261791	0.621265
140	P23528;G3V1A4;E9PP50;E9PK25;E9PQB7;E9PLJ3;E9PS23;Q9Y281-3;Q9Y281	P23528;G3V1A4;E9PP50;E9PK25;E9PQB7;E9PLJ3;E9PS23	Cofilin-1	CFL1	22.872±2.284	22.577±2.007	23.192±2.544	-1.12455	0.265066	0.621265
141	A0A087WYE1	A0A087WYE1		IGHG1	28.961±0.768	29.059±0.663	28.855±0.865	1.11759	0.267617	0.621265
142	P01824	P01824	Ig heavy chain V-II region WAH		26.337±0.892	26.224±1.043	26.461±0.687	-1.11571	0.268419	0.621265
143	A0A075B6J4	A0A075B6J4		IGLV3-25	27.082±2.261	27.367±2.016	26.771±2.495	1.11004	0.270837	0.621265
144	P29622	P29622	Kallistatin	SERPINA4	31.075±0.477	31.016±0.445	31.14±0.507	-1.09949	0.275377	0.621265
145	Q15166;F8WD41;C9JZ99	Q15166;F8WD41	Serum paraoxonase/lactonase 3	PON3	23.208±0.891	23.318±0.903	23.088±0.875	1.09123	0.278969	0.621265
146	Q13103;C9J6K0	Q13103;C9J6K0	Secreted phosphoprotein 24	SPP2	22.269±1.855	22.498±1.908	22.021±1.79	1.08381	0.28222	0.621265
147	O94985-2;O94985;Q5SR54	O94985-2;O94985;Q5SR54	Calsyntenin-1;Soluble Alc-alpha;CTF1-alpha	CLSTN1	25.898±0.716	25.986±0.723	25.803±0.706	1.08129	0.283334	0.621265
148	P02671;P02671-2;A0A087WUA0;CON__P02672;REV__Q9UKV0-10;REV__Q9UKV0-3;REV__Q9UKV0-4;REV__Q9UKV0-2;REV__Q86YH7;REV__Q9UKV0;REV__Q9UQL6-2;REV__Q9UKV0-5;REV__Q9UKV0-7;REV__P56524;REV__Q9UQL6;REV__Q9UQL6-3	P02671;P02671-2	Fibrinogen alpha chain;Fibrinopeptide A;Fibrinogen alpha chain	FGA	35.575±0.754	35.667±0.285	35.474±1.047	1.07508	0.286082	0.621265
149	P01765;P01774	P01765	Ig heavy chain V-III region TIL		31.025±0.72	30.937±0.781	31.12±0.646	-1.06886	0.288857	0.621265
150	P04180;J3QSE5;J3QKT0;I3L1Q6	P04180;J3QSE5	Phosphatidylcholine-sterol acyltransferase	LCAT	27.226±0.492	27.167±0.546	27.291±0.425	-1.06195	0.291962	0.621265
151	P62937;F8WE65;C9J5S7;P62937-2;A0A075B767;A0A075B759;Q9Y536;F5H284;E5RIZ5;A2BFH1	P62937;F8WE65;C9J5S7;P62937-2	Peptidyl-prolyl cis-trans isomerase A;Peptidyl-prolyl cis-trans isomerase A, N-terminally processed;Peptidyl-prolyl cis-trans isomerase	PPIA	22.865±1.615	22.67±1.407	23.077±1.812	-1.05011	0.297732	0.621265
152	P04211;A0A075B6I9	P04211;A0A075B6I9	Ig lambda chain V region 4A	IGLV7-46	27.694±1.359	27.855±1.37	27.519±1.346	1.04229	0.300916	0.621265
153	A0A087WW89;P01771	A0A087WW89		IGHV3-72	31.841±0.542	31.778±0.65	31.91±0.391	-1.04227	0.30148	0.621265
154	P01776	P01776	Ig heavy chain V-III region WAS		24.596±1.344	24.438±1.33	24.768±1.358	-1.03574	0.303941	0.621265
155	P50570-5;P50570-4;P50570;P50570-3;P50570-2;K7EMQ3;E5RIK2;E5RHK8;Q9UQ16-5;Q9UQ16-2;Q9UQ16-3;Q9UQ16;Q9UQ16-4;K7ENE7	P50570-5;P50570-4;P50570;P50570-3;P50570-2	Dynamin-2	DNM2	24.399±0.454	24.452±0.476	24.342±0.427	1.01663	0.312882	0.621265
156	H0Y755;M9MML0;P08637;C9JC71	H0Y755;M9MML0;P08637	Low affinity immunoglobulin gamma Fc region receptor III-A	FCGR3A	23.72±1.055	23.841±1.106	23.589±0.996	1.00809	0.316931	0.621265
157	E9PF63;O75116;Q14DU5;D6REE7	E9PF63;O75116;Q14DU5	Rho-associated protein kinase 2	ROCK2	22.929±1.504	23.097±1.614	22.746±1.376	0.982643	0.329216	0.621265
158	A0A087X0N5;P80362;P01600	A0A087X0N5			29.488±0.56	29.426±0.593	29.555±0.523	-0.965423	0.337705	0.621265
159	P01625	P01625	Ig kappa chain V-IV region Len		31.386±0.524	31.329±0.536	31.447±0.511	-0.949849	0.345504	0.621265
160	P01833	P01833	Polymeric immunoglobulin receptor;Secretory component	PIGR	23.385±1.275	23.521±1.187	23.238±1.367	0.932591	0.354283	0.621265
161	P60709;G5E9R0;E7EVS6;C9JZR7;Q6S8J3;C9JTX5;C9JUM1;P0CG39;Q9BYX7;F8WCH0	P60709	Actin, cytoplasmic 1;Actin, cytoplasmic 1, N-terminally processed	ACTB	28.958±2.014	28.744±1.826	29.19±2.205	-0.930499	0.355357	0.621265
162	G3V0E5;P02786;H7C3V5	G3V0E5;P02786	Transferrin receptor protein 1;Transferrin receptor protein 1, serum form	TFRC	23.828±0.881	23.737±0.819	23.927±0.947	-0.906329	0.367916	0.621265
163	P01621	P01621	Ig kappa chain V-III region NG9	IGKV 3-20	28.525±4.041	28.935±3.749	28.079±4.349	0.890139	0.376484	0.621265
164	I3L145;P04278;P04278-5;I3L1J1;B4DYU0;I3L2X4;P04278-4;P04278-2;P04278-3;I3L4B9;I3L2F1;B0FWH6;B0FWH5;I3L1C1;I3L1G4;B0FWH7;I3L0M1	I3L145;P04278;P04278-5;I3L1J1;B4DYU0;I3L2X4;P04278-4;P04278-2;P04278-3	Sex hormone-binding globulin	SHBG	25.238±2.301	25.01±2.228	25.486±2.386	-0.86991	0.387366	0.621265
165	P01743	P01743	Ig heavy chain V-I region HG3		23.384±1.055	23.544±1.116	23.209±0.971	1.3453	0.182932	0.6337
166	P21333-2;P21333;Q5HY54;Q60FE5;A0A087WWY3;F8WE98;H0Y5C6;O75369-5;O75369-4;O75369-6;O75369-3;O75369-2;O75369-9;O75369;O75369-8;H0Y5F3;H7C2E7	P21333-2;P21333;Q5HY54;Q60FE5;A0A087WWY3	Filamin-A	FLNA	25.015±2.057	25.293±1.892	24.712±2.21	1.19273	0.23706	0.6337
167	P02760;S4R3Y4;CON__P00978	P02760	Protein AMBP;Alpha-1-microglobulin;Inter-alpha-trypsin inhibitor light chain;Trypstatin	AMBP	31.847±0.287	31.883±0.263	31.809±0.311	1.08302	0.28257	0.6337
168	P02675;D6REL8	P02675;D6REL8	Fibrinogen beta chain;Fibrinopeptide B;Fibrinogen beta chain	FGB	35.811±1.559	35.991±0.229	35.615±2.242	1.01499	0.313658	0.6337
169	P01780	P01780	Ig heavy chain V-III region JON		27.172±0.709	27.092±0.716	27.259±0.701	-0.989448	0.325901	0.6337
170	P67936;K7EMU5;K7EPV9;K7EPB9;U3KQK2;Q2TAC2-2;Q2TAC2	P67936	Tropomyosin alpha-4 chain	TPM4	21.59±2.609	21.298±2.355	21.907±2.861	-0.983172	0.328958	0.6337
171	Q96SN8-4;Q96SN8-3;Q96SN8-2;Q96SN8;Q5JTU8;B1AMJ5	Q96SN8-4;Q96SN8-3;Q96SN8-2;Q96SN8;Q5JTU8;B1AMJ5	CDK5 regulatory subunit-associated protein 2	CDK5RAP2	25.404±1.228	25.277±1.184	25.542±1.278	-0.904899	0.368668	0.6337
172	P68133;P68032;P63267;P62736;Q5T8M8;Q5T8M7;A6NL76;P63267-2;C9JFL5;F6UVQ4;F6QUT6;F8WB63;B8ZZJ2	P68133;P68032;P63267;P62736;Q5T8M8;Q5T8M7;A6NL76;P63267-2;C9JFL5;F6UVQ4;F6QUT6	Actin, alpha skeletal muscle;Actin, alpha cardiac muscle 1;Actin, gamma-enteric smooth muscle;Actin, aortic smooth muscle	ACTA1;ACTC1;ACTG2;ACTA2	25.669±1.903	25.484±1.844	25.871±1.973	-0.854157	0.395974	0.6337
173	Q02985-2;Q02985;A0A087WYK9;Q6NSD3;V9GYX2	Q02985-2;Q02985;A0A087WYK9;Q6NSD3	Complement factor H-related protein 3	CFHR3	22.213±1.345	22.32±1.368	22.097±1.33	0.694703	0.489574	0.6337
174	P06317	P06317	Ig lambda chain V-VI region SUT		24.357±1.058	24.25±1.029	24.474±1.093	-0.889608	0.376767	0.638641
175	P02750;CON__Q2KIF2	P02750	Leucine-rich alpha-2-glycoprotein	LRG1	29.712±0.525	29.661±0.501	29.767±0.551	-0.854962	0.395531	0.638641
176	P12259	P12259	Coagulation factor V;Coagulation factor V heavy chain;Coagulation factor V light chain	F5	27.382±0.561	27.339±0.526	27.428±0.601	-0.664245	0.508747	0.638641
177	P05160;CON__Q2TBQ1	P05160	Coagulation factor XIII B chain	F13B	27.794±0.58	27.73±0.413	27.864±0.72	-0.973348	0.33378	0.653342
178	A0A075B7D0	A0A075B7D0		IGHV1OR15-1	22.55±0.865	22.638±1.021	22.454±0.657	0.909485	0.366615	0.662338
179	P15169;B1AP58;CON__Q2KJ83	P15169	Carboxypeptidase N catalytic chain	CPN1	29.262±0.479	29.217±0.279	29.311±0.63	-0.803177	0.426131	0.667585
180	P02765;C9JV77	P02765;C9JV77	Alpha-2-HS-glycoprotein;Alpha-2-HS-glycoprotein chain A;Alpha-2-HS-glycoprotein chain B	AHSG	34.055±0.376	34.109±0.342	33.996±0.408	1.26319	0.210772	0.668093
181	A0A087WZW8;P04433;A0A087WUS2	A0A087WZW8		IGKV3-11	30.957±0.775	30.869±0.86	31.053±0.671	-1.00248	0.319616	0.668093
182	P04003;A6PVY5;F2Z2V7;CON__Q28065	P04003	C4b-binding protein alpha chain	C4BPA	33.504±0.326	33.46±0.328	33.552±0.322	-1.18954	0.238305	0.67356
183	C9JF17;P05090;C9JX71;F8WBT9;REV__Q8N1C3	C9JF17;P05090;C9JX71	Apolipoprotein D	APOD	31.143±0.494	31.081±0.547	31.212±0.427	-1.11722	0.267774	0.67356
184	P19652	P19652	Alpha-1-acid glycoprotein 2	ORM2	32.646±0.397	32.598±0.366	32.699±0.428	-1.08008	0.283867	0.67356
185	Q8WZ42-5;Q8WZ42-2;Q8WZ42;Q8WZ42-8;Q8WZ42-13;Q8WZ42-12;Q8WZ42-11;Q8WZ42-4;Q8WZ42-7;Q8WZ42-3;Q8WZ42-10;Q8WZ42-9	Q8WZ42-5;Q8WZ42-2;Q8WZ42;Q8WZ42-8;Q8WZ42-13;Q8WZ42-12;Q8WZ42-11;Q8WZ42-4;Q8WZ42-7;Q8WZ42-3;Q8WZ42-10;Q8WZ42-9	Titin	TTN	25.9±0.828	25.804±0.535	26.006±1.059	-1.0285	0.307308	0.67356
186	P01598	P01598	Ig kappa chain V-I region EU		27.879±0.662	27.952±0.724	27.798±0.587	0.980398	0.330315	0.67356
187	O14791;O14791-2;O14791-3;B1AH96;B1AH94;B1AH95;F8WCH3	O14791;O14791-2;O14791-3	Apolipoprotein L1	APOL1	29.334±0.465	29.382±0.365	29.282±0.555	0.8866	0.379067	0.67356
188	P01605	P01605	Ig kappa chain V-I region Lay		23.332±1.126	23.443±1.08	23.211±1.177	0.868129	0.388333	0.67356
189	E7EU13;Q96P48-5;Q96P48-7;Q96P48-2;Q96P48-4;Q96P48-1;Q96P48-3;Q96P48;F5GWQ2;F5GWN4;F8WBT0	E7EU13;Q96P48-5;Q96P48-7;Q96P48-2;Q96P48-4;Q96P48-1;Q96P48-3;Q96P48	Arf-GAP with Rho-GAP domain, ANK repeat and PH domain-containing protein 1	ARAP1	23.775±0.779	23.851±0.813	23.692±0.744	0.858163	0.393774	0.67356
190	P0CG06;A0A075B6L0	P0CG06;A0A075B6L0	Ig lambda-3 chain C regions	IGLC3	32.639±0.488	32.593±0.562	32.689±0.395	-0.839746	0.404143	0.67356
191	A0A075B6K4	A0A075B6K4		IGLV3-10	27.824±0.89	27.906±0.98	27.734±0.785	0.811001	0.420153	0.67356
192	P00742;Q5JVE8;B7ZBK1;F8WBM7	P00742	Coagulation factor X;Factor X light chain;Factor X heavy chain;Activated factor Xa heavy chain	F10	27.406±0.763	27.476±0.715	27.331±0.815	0.798804	0.427145	0.67356
193	P00918;E5RID5;E5RK37	P00918	Carbonic anhydrase 2	CA2	22.183±1.163	22.282±1.172	22.075±1.16	0.748118	0.456931	0.67356
194	Q14520-2;Q14520	Q14520-2;Q14520	Hyaluronan-binding protein 2;Hyaluronan-binding protein 2 50 kDa heavy chain;Hyaluronan-binding protein 2 50 kDa heavy chain alternate form;Hyaluronan-binding protein 2 27 kDa light chain;Hyaluronan-binding protein 2 27 kDa light chain alternate form	HABP2	29.167±0.35	29.186±0.35	29.146±0.354	0.484616	0.629484	0.67356
195	A0A087WSY6	A0A087WSY6		IGKV3D-15	25.868±1.106	25.751±1.222	25.995±0.967	-0.927815	0.356738	0.68068
196	C9JB55	C9JB55		TF	24.07±1.585	24.22±1.576	23.906±1.603	0.831688	0.408454	0.687031
197	Q9Y490;Q9Y4G6;H0YMT1	Q9Y490	Talin-1	TLN1	22.389±3.605	22.038±3.236	22.77±3.983	-0.853338	0.396424	0.687158
198	P02647;F8W696;CON__P15497;B2ZWH1;Q9HB71-2	P02647;F8W696	Apolipoprotein A-I;Proapolipoprotein A-I;Truncated apolipoprotein A-I	APOA1	36.408±0.385	36.368±0.312	36.452±0.453	-0.917134	0.362267	0.688901
199	A0A075B6I0	A0A075B6I0		IGLV8-61	27.057±1.673	26.85±1.624	27.283±1.719	-1.09188	0.278683	0.699939
200	P09871;F8WCZ6;H0Y5D1;F5H7T4	P09871;F8WCZ6	Complement C1s subcomponent;Complement C1s subcomponent heavy chain;Complement C1s subcomponent light chain	C1S	30.387±0.265	30.355±0.258	30.421±0.272	-1.06157	0.292133	0.699939
201	P01616	P01616	Ig kappa chain V-II region MIL		24.495±1.508	24.639±1.461	24.338±1.564	0.836694	0.405653	0.699939
202	P07195;A8MW50;C9J7H8;F5H793	P07195	L-lactate dehydrogenase B chain	LDHB	21.545±1.317	21.424±1.287	21.677±1.356	-0.807821	0.42197	0.699939
203	P20851-2;P20851;Q5VVQ7;REV__Q7Z7B0-3;REV__A0A075B6G6;REV__Q7Z7B0-2;REV__Q7Z7B0	P20851-2;P20851;Q5VVQ7	C4b-binding protein beta chain	C4BPB	28.443±0.347	28.471±0.352	28.413±0.345	0.699167	0.486798	0.699939
204	H0YD13;H0YDW7;H0YCV9;H0Y5E4;P16070-15;P16070-18;P16070-12;P16070-14;P16070-13;P16070-11;P16070-10;P16070-16;P16070-8;P16070-9;P16070-17;P16070-6;P16070-4;P16070-3;P16070-7;P16070-5;P16070;E9PKC6;H0YDX6;H0Y2P0;Q86UZ1;H0YD17;P16070-19	H0YD13;H0YDW7;H0YCV9;H0Y5E4;P16070-15;P16070-18;P16070-12;P16070-14;P16070-13;P16070-11;P16070-10;P16070-16;P16070-8;P16070-9;P16070-17;P16070-6;P16070-4;P16070-3;P16070-7;P16070-5;P16070;E9PKC6;H0YDX6;H0Y2P0;Q86UZ1;H0YD17;P16070-19	CD44 antigen	CD44	24.099±0.723	24.055±0.672	24.146±0.781	-0.527885	0.599273	0.699939
205	K7ERG9;P00746	K7ERG9;P00746	Complement factor D	CFD	27.345±0.513	27.284±0.519	27.412±0.505	-1.04379	0.300224	0.705708
206	Q6PL18	Q6PL18	ATPase family AAA domain-containing protein 2	ATAD2	26.131±1.262	26.001±1.351	26.273±1.161	-0.905692	0.368251	0.713
207	P33151;I3L1J2;P33151-2;H3BPG1;H3BR64;H3BR11	P33151;I3L1J2;P33151-2	Cadherin-5	CDH5	24.423±1.152	24.534±1.196	24.304±1.108	0.838398	0.404702	0.713
208	P01717	P01717	Ig lambda chain V-IV region Hil		28.879±0.876	28.962±0.978	28.789±0.755	0.831815	0.408383	0.713
209	V9GYE7	V9GYE7		CFHR2	25.864±1.221	25.97±1.185	25.748±1.266	0.761865	0.448737	0.713
210	K7EPJ4;Q8IUL8	K7EPJ4;Q8IUL8	Cartilage intermediate layer protein 2;Cartilage intermediate layer protein 2 C1;Cartilage intermediate layer protein 2 C2	CILP2	24.575±0.728	24.638±0.751	24.505±0.708	0.766409	0.446047	0.731678
211	O43361	O43361	Zinc finger protein 749	ZNF749	30.287±1.468	30.395±1.497	30.169±1.448	0.645865	0.520509	0.731678
212	A0A075B6S9	A0A075B6S9		IGKV1D-37	23.261±0.883	23.19±0.803	23.337±0.969	-0.698531	0.487193	0.735041
213	P01008;Q8TCE1	P01008	Antithrombin-III	SERPINC1	33.291±0.212	33.275±0.184	33.309±0.239	-0.667318	0.506795	0.735041
214	P61626;F8VV32	P61626;F8VV32	Lysozyme C;Lysozyme	LYZ	23.314±0.992	23.378±0.869	23.245±1.12	0.564734	0.574086	0.735041
215	P22692;P22692-2	P22692;P22692-2	Insulin-like growth factor-binding protein 4	IGFBP4	21.514±1.551	21.422±1.517	21.615±1.603	-0.521385	0.603768	0.735041
216	P04004	P04004	Vitronectin;Vitronectin V65 subunit;Vitronectin V10 subunit;Somatomedin-B	VTN	32.502±0.364	32.546±0.341	32.454±0.387	1.05817	0.293668	0.740166
217	P43251-4;P43251;P43251-3;P43251-2;C9JSN9	P43251-4;P43251;P43251-3;P43251-2;C9JSN9	Biotinidase	BTD	27.188±0.382	27.158±0.371	27.221±0.395	-0.695513	0.48907	0.740166
218	P01859	P01859	Ig gamma-2 chain C region	IGHG2	34.709±0.611	34.658±0.623	34.763±0.602	-0.721731	0.472898	0.744178
219	P27169;F8WF42;REV__U3KQV1;REV__E7ESB4;REV__E9PHH8;REV__Q9Y6X2;REV__A4PB68	P27169	Serum paraoxonase/arylesterase 1	PON1	31.735±0.33	31.712±0.32	31.759±0.345	-0.591734	0.555962	0.744178
220	A0A096LPE2;P35542;E9PR14;G3V1D9;P0DJI9-2	A0A096LPE2;P35542	Serum amyloid A-4 protein	SAA2-SAA4;SAA4	29.497±0.733	29.428±0.665	29.572±0.804	-0.821648	0.414107	0.753101
221	A0A075B7D8	A0A075B7D8		IGHV3OR15-7	28.038±0.698	27.976±0.788	28.105±0.589	-0.787002	0.434083	0.753101
222	A0A087WSY8	A0A087WSY8			26.909±0.974	27.015±0.997	26.795±0.95	0.951816	0.344513	0.762633
223	P01601	P01601	Ig kappa chain V-I region HK101		23.818±1.179	23.941±1.283	23.684±1.058	0.916301	0.3627	0.762633
224	Q96NZ9-3;H7BY64;Q96NZ9;Q96NZ9-4;Q96NZ9-2	Q96NZ9-3;H7BY64;Q96NZ9;Q96NZ9-4;Q96NZ9-2	Proline-rich acidic protein 1	PRAP1	22.26±0.725	22.185±0.645	22.342±0.804	-0.910812	0.365566	0.762633
225	P08571;D6RFL4	P08571;D6RFL4	Monocyte differentiation antigen CD14;Monocyte differentiation antigen CD14, urinary form;Monocyte differentiation antigen CD14, membrane-bound form	CD14	24.071±1.345	23.996±1.432	24.153±1.259	-0.487175	0.627678	0.762633
226	P30043;M0R192;M0QZL1	P30043;M0R192;M0QZL1	Flavin reductase (NADPH)	BLVRB	22.663±0.994	22.705±1.03	22.617±0.966	0.370649	0.712035	0.762633
227	P01594	P01594	Ig kappa chain V-I region AU		22.951±1.233	22.865±1.159	23.045±1.321	-0.609143	0.54443	0.770847
228	P09172;Q5T382	P09172	Dopamine beta-hydroxylase;Soluble dopamine beta-hydroxylase	DBH	23.635±1.032	23.738±1.104	23.523±0.951	0.8776	0.383207	0.772762
229	P83593	P83593	Ig kappa chain V-IV region STH		24.182±1.207	24.07±1.192	24.304±1.229	-0.813902	0.418501	0.772762
230	P04430	P04430	Ig kappa chain V-I region BAN		24.501±0.916	24.576±0.936	24.419±0.9	0.721373	0.473117	0.772762
231	P0DJI8;E9PQD6	P0DJI8;E9PQD6	Serum amyloid A-1 protein;Amyloid protein A;Serum amyloid protein A(2-104);Serum amyloid protein A(3-104);Serum amyloid protein A(2-103);Serum amyloid protein A(2-102);Serum amyloid protein A(4-101);Serum amyloid A protein	SAA1	25.951±1.573	25.823±1.756	26.091±1.358	-0.716747	0.475949	0.772762
232	P07359	P07359	Platelet glycoprotein Ib alpha chain;Glycocalicin	GP1BA	24.036±0.76	23.977±0.721	24.101±0.806	-0.681357	0.497926	0.772762
233	Q8NFC6;H0Y9Y2	Q8NFC6;H0Y9Y2	Biorientation of chromosomes in cell division protein 1-like 1	BOD1L1	25.717±0.863	25.784±0.954	25.645±0.759	0.673541	0.502853	0.772762
234	D6RAR4;CON__ENSEMBL:ENSBTAP00000023055	D6RAR4		HGFAC	26.918±0.687	26.968±0.519	26.864±0.838	0.617773	0.539312	0.777856
235	P25311;C9JEV0;H7BZJ8	P25311;C9JEV0	Zinc-alpha-2-glycoprotein	AZGP1	32.182±0.315	32.153±0.36	32.214±0.259	-0.8169	0.416797	0.793003
236	P08697;P08697-2;C9JMH6;CON__P28800	P08697;P08697-2;C9JMH6	Alpha-2-antiplasmin	SERPINF2	32.232±0.343	32.261±0.305	32.201±0.382	0.732401	0.466405	0.793003
237	Q96PD5;Q96PD5-2;M0QYW3	Q96PD5;Q96PD5-2	N-acetylmuramoyl-L-alanine amidase	PGLYRP2	31.32±0.364	31.29±0.391	31.351±0.337	-0.702397	0.484794	0.793003
238	B1AMI1;B1AMI2;O95477	B1AMI1;B1AMI2;O95477	ATP-binding cassette sub-family A member 1	ABCA1	22.798±1.976	22.931±2.057	22.655±1.904	0.585066	0.560412	0.794506
239	P08603;P08603-2	P08603	Complement factor H	CFH	34.078±0.215	34.061±0.259	34.097±0.157	-0.717094	0.476097	0.794891
240	P01710	P01710	Ig lambda chain V-II region BO	IGLV 2-8	22.655±0.814	22.708±0.804	22.596±0.833	0.57704	0.565791	0.794891
241	P51149;C9J592;C9J8S3;C9J4S4;C9IZZ0;C9J4V0;C9J7D1	P51149;C9J592;C9J8S3	Ras-related protein Rab-7a	RAB7A	26.475±0.885	26.452±0.866	26.501±0.918	-0.231822	0.817362	0.794891
242	E7EPZ9;P22105-3;A0A087X0I0;P22105-2;Q16473;C9J7W4	E7EPZ9;P22105-3;A0A087X0I0	Tenascin-X	TNXB	24.849±0.804	24.797±0.75	24.905±0.866	-0.562168	0.575824	0.800114
243	P05155;P05155-3;E9PGN7;P05155-2;H9KV48;H0YCA1;CON__P50448;C9JZJ9;A0A087WUD9;B5MCB9	P05155;P05155-3;E9PGN7;P05155-2;H9KV48	Plasma protease C1 inhibitor	SERPING1	33.287±0.482	33.244±0.431	33.334±0.535	-0.786432	0.434307	0.800693
244	P18428	P18428	Lipopolysaccharide-binding protein	LBP	26.674±1.105	26.603±1.091	26.752±1.131	-0.566015	0.57322	0.805682
245	B4DPQ0;P00736;F5H2D0;F5H3N3;F5H1V0;F5H6Y3;F5GWL0;F5H1N6	B4DPQ0;P00736;F5H2D0	Complement C1r subcomponent;Complement C1r subcomponent heavy chain;Complement C1r subcomponent light chain	C1R	30.766±0.259	30.741±0.262	30.793±0.257	-0.838713	0.404526	0.806496
246	P13473-2;P13473;P13473-3;H0YCG2	P13473-2;P13473;P13473-3;H0YCG2	Lysosome-associated membrane glycoprotein 2	LAMP2	22.746±0.492	22.783±0.509	22.705±0.476	0.671857	0.503918	0.806496
247	F5H8B0;P08709-2;P08709	F5H8B0;P08709-2;P08709	Coagulation factor VII;Factor VII light chain;Factor VII heavy chain	F7	23.873±0.412	23.846±0.296	23.904±0.513	-0.577833	0.565882	0.806496
248	P01042-2;P01042-3	P01042-2;P01042-3	Kininogen-1;Kininogen-1 heavy chain;T-kinin;Bradykinin;Lysyl-bradykinin;Kininogen-1 light chain;Low molecular weight growth-promoting factor	KNG1	31.249±0.762	31.201±0.886	31.301±0.609	-0.548196	0.585326	0.806496
249	P01591;D6RD17;D6RHJ6;C9JA05	P01591;D6RD17;D6RHJ6	Immunoglobulin J chain	IGJ;JCHAIN	30.227±0.731	30.272±0.858	30.177±0.571	0.545961	0.586854	0.806496
250	P61224;E7ESV4;F5H7Y6;P61224-3;F5GX62;F5H004;P61224-2;A6NIZ1;F5H6R7;P61224-4;P62834;F5H823;B7ZB78;F5GZG1;A0A075B6Q0;F5H077;F5GWU8;F5H491;F5H0B7;F5H500;F5GYB5;F5H4H0;F5GYH7;F8WBC0	P61224;E7ESV4;F5H7Y6;P61224-3;F5GX62;F5H004;P61224-2;A6NIZ1;F5H6R7;P61224-4;P62834;F5H823;B7ZB78;F5GZG1;A0A075B6Q0	Ras-related protein Rap-1b;Ras-related protein Rap-1b-like protein;Ras-related protein Rap-1A	RAP1B;RAP1A	22.686±2.298	22.55±2.021	22.835±2.59	-0.52052	0.604368	0.806496
251	O43866	O43866	CD5 antigen-like	CD5L	30.578±0.679	30.617±0.745	30.536±0.607	0.497549	0.620384	0.806496
252	P03951;P03951-2;X6R3B1;D6RB32;H0Y596	P03951;P03951-2	Coagulation factor XI;Coagulation factor XIa heavy chain;Coagulation factor XIa light chain	F11	26.25±0.413	26.228±0.374	26.275±0.456	-0.470382	0.639565	0.806496
253	A0A075B6R9	A0A075B6R9		IGKV2D-24	29.011±0.912	28.973±0.962	29.053±0.867	-0.36412	0.716882	0.806496
254	P68871;F8W6P5	P68871	Hemoglobin subunit beta;LVV-hemorphin-7;Spinorphin	HBB	33.908±0.809	33.924±0.86	33.89±0.762	0.171753	0.864135	0.806496
255	Q92954-3;Q92954;Q92954-4;Q92954-5;Q92954-2;J3KP74;E9PLR3	Q92954-3;Q92954;Q92954-4;Q92954-5;Q92954-2	Proteoglycan 4;Proteoglycan 4 C-terminal part	PRG4	24.908±1.313	24.983±1.227	24.826±1.414	0.497952	0.620101	0.806954
256	P48740;C9JMA2	P48740	Mannan-binding lectin serine protease 1;Mannan-binding lectin serine protease 1 heavy chain;Mannan-binding lectin serine protease 1 light chain	MASP1	24.751±0.994	24.83±0.923	24.665±1.073	0.694592	0.489643	0.808286
257	P01620	P01620	Ig kappa chain V-III region SIE		26.815±0.878	26.868±0.915	26.756±0.845	0.534681	0.594589	0.810438
258	P04075;P04075-2;H3BQN4;J3KPS3;H3BPS8;H3BUH7;H3BR04;H3BMQ8;H3BU78;H3BR68	P04075;P04075-2;H3BQN4;J3KPS3;H3BPS8;H3BUH7;H3BR04	Fructose-bisphosphate aldolase A;Fructose-bisphosphate aldolase	ALDOA	21.681±2.509	21.78±2.572	21.574±2.473	0.342744	0.732833	0.810438
259	Q13790	Q13790	Apolipoprotein F	APOF	22.665±1.409	22.612±1.371	22.724±1.467	-0.333606	0.739688	0.810438
260	P01767	P01767	Ig heavy chain V-III region BUT		25.612±1.061	25.539±1.074	25.691±1.056	-0.602083	0.549093	0.811109
261	A0A087X1V9;A0A075B6P5;P01617	A0A087X1V9;A0A075B6P5;P01617	Ig kappa chain V-II region TEW	IGKC;IGKV2D-28	30.655±0.678	30.702±0.593	30.604±0.765	0.598757	0.551512	0.811109
262	A0A075B6I2;P06319	A0A075B6I2;P06319	Ig lambda chain V-VI region EB4	IGLV6-57	25.139±1.219	25.074±1.112	25.209±1.339	-0.460843	0.646361	0.839294
263	P23083	P23083	Ig heavy chain V-I region V35		29.297±1.176	29.39±1.052	29.196±1.307	0.691199	0.49176	0.840076
264	A0A075B6J0	A0A075B6J0		IGLV1-40	27.439±0.862	27.387±0.976	27.495±0.729	-0.524081	0.601902	0.851811
265	P02763	P02763	Alpha-1-acid glycoprotein 1	ORM1	33.949±0.566	33.974±0.57	33.922±0.57	0.383302	0.702674	0.85311
266	P02776	P02776	Platelet factor 4;Platelet factor 4, short form	PF4	26.33±2.105	26.175±1.872	26.499±2.348	-0.644824	0.521179	0.858607
267	P01608	P01608	Ig kappa chain V-I region Roy		26.855±2.138	26.989±2.017	26.71±2.283	0.5479	0.585528	0.858607
268	P02747	P02747	Complement C1q subcomponent subunit C	C1QC	30.472±0.406	30.447±0.409	30.498±0.407	-0.520641	0.604283	0.858607
269	A0A075B7E8	A0A075B7E8		IGHV3OR16-13	30.943±0.674	30.917±0.789	30.971±0.532	-0.337527	0.736833	0.858607
270	A0A087WWC9;A0A087WXC3;A0A087WWU7;A0A087WYN7;A0A087WWT5;A0A087WX49;A0A087WU42;A0A087X2A1;B9A064;A0A075B6K8;P0CG04;A0A075B6K7	A0A087WWC9;A0A087WXC3;A0A087WWU7;A0A087WYN7;A0A087WWT5;A0A087WX49;A0A087WU42;A0A087X2A1;B9A064;A0A075B6K8;P0CG04	Immunoglobulin lambda-like polypeptide 5;Ig lambda-1 chain C regions	IGLL5;IGLC1	34.849±0.471	34.833±0.494	34.867±0.452	-0.299438	0.765506	0.858607
271	A0A075B6J3	A0A075B6J3		IGLV3-27	25.528±1.481	25.483±1.632	25.578±1.319	-0.267883	0.789589	0.858607
272	P13796;Q5TBN3;P13796-2;Q5TBN5	P13796	Plastin-2	LCP1	21.663±1.023	21.632±0.936	21.697±1.124	-0.266484	0.790661	0.858607
273	P43034;I3L3N5;P43034-2	P43034	Platelet-activating factor acetylhydrolase IB subunit alpha	PAFAH1B1	24.951±0.647	24.903±0.531	25.003±0.758	-0.647145	0.519686	0.859145
274	P06276;F8WF14;F8WEX7;H0Y885;H7C4Y0	P06276;F8WF14;F8WEX7	Cholinesterase;Carboxylic ester hydrolase	BCHE	26.854±0.872	26.9±0.907	26.804±0.844	0.462408	0.645243	0.859145
275	P00738;J3QLC9;P00738-2;H3BS21;J3KRH2;J3KSV1;J3QQI8;H3BMJ7	P00738;J3QLC9;P00738-2	Haptoglobin;Haptoglobin alpha chain;Haptoglobin beta chain	HP	36.53±0.657	36.56±0.559	36.498±0.757	0.395151	0.69395	0.859145
276	O00187	O00187	Mannan-binding lectin serine protease 2;Mannan-binding lectin serine protease 2 A chain;Mannan-binding lectin serine protease 2 B chain	MASP2	24.357±0.642	24.333±0.67	24.384±0.619	-0.335611	0.738182	0.859145
277	P02743	P02743	Serum amyloid P-component;Serum amyloid P-component(1-203)	APCS	29.855±0.638	29.869±0.637	29.84±0.648	0.184415	0.854229	0.863361
278	P0C0L4;P0C0L4-2	P0C0L4;P0C0L4-2	Complement C4-A;Complement C4 beta chain;Complement C4-A alpha chain;C4a anaphylatoxin;C4b-A;C4d-A;Complement C4 gamma chain	C4A	28.758±0.538	28.777±0.589	28.737±0.485	0.308697	0.758482	0.865748
279	E7EU96;Q5U5J2;Q8NEV1;P68400	E7EU96;Q5U5J2;Q8NEV1;P68400	Casein kinase II subunit alpha 3;Casein kinase II subunit alpha	CSNK2A1;CSNK2A3	22.954±0.906	22.888±0.839	23.024±0.982	-0.628203	0.531945	0.865791
280	P01708	P01708	Ig lambda chain V-II region BUR		27.378±0.649	27.338±0.6	27.421±0.704	-0.535714	0.593879	0.870276
281	Q5VY30;P02753	Q5VY30;P02753	Retinol-binding protein 4;Plasma retinol-binding protein(1-182);Plasma retinol-binding protein(1-181);Plasma retinol-binding protein(1-179);Plasma retinol-binding protein(1-176)	RBP4	30.554±0.71	30.581±0.649	30.525±0.78	0.332439	0.740565	0.870276
282	P80419	P80419	Ig heavy chain V-III region GAR		24.346±1.351	24.397±1.191	24.29±1.523	0.328524	0.743511	0.870276
283	A0A087WXL8	A0A087WXL8		IGHG3	35.032±0.587	35.052±0.603	35.009±0.577	0.307263	0.759569	0.870276
284	A0A087WSX0	A0A087WSX0		IGLV5-45	24.613±1.115	24.592±1.07	24.636±1.178	-0.163753	0.870404	0.870276
285	A0A075B6N7	A0A075B6N7		IGHA2	30.306±0.827	30.352±0.951	30.255±0.677	0.499607	0.619037	0.870825
286	P69905;G3V1N2	P69905;G3V1N2	Hemoglobin subunit alpha	HBA1;HBA2	33.628±0.7	33.627±0.812	33.63±0.567	-0.0183192	0.985441	0.872955
287	E9PLK3;P55786;P55786-2;A6NEC2;H0YCQ5;H0YDG0;A6NEC2-2;E9PP11;E9PJY4;E9PJ74;E9PPD4;E9PRQ5;A6NEC2-3	E9PLK3;P55786;P55786-2	Puromycin-sensitive aminopeptidase	NPEPPS	27.11±1.153	27.09±1.17	27.131±1.153	-0.146619	0.883861	0.874785
288	P01611	P01611	Ig kappa chain V-I region Wes		25.707±0.637	25.741±0.754	25.67±0.488	0.4752	0.636308	0.877288
289	Q9H1Z4-2;Q9H1Z4;A0A087X091	Q9H1Z4-2;Q9H1Z4;A0A087X091	WD repeat-containing protein 13	WDR13	25.869±1.541	25.844±1.317	25.895±1.774	-0.138252	0.890499	0.879983
290	P04207	P04207	Ig kappa chain V-III region CLL		24.044±0.871	24.07±0.944	24.016±0.798	0.263208	0.793174	0.881236
291	P55056	P55056	Apolipoprotein C-IV	APOC4	22.973±0.986	22.917±0.891	23.034±1.091	-0.492392	0.624131	0.88346
292	Q9HDC9;H0Y512;Q9HDC9-2	Q9HDC9;H0Y512;Q9HDC9-2	Adipocyte plasma membrane-associated protein	APMAP	22.609±0.525	22.623±0.541	22.593±0.514	0.235633	0.814415	0.88346
293	P01615	P01615	Ig kappa chain V-II region FR		24.564±1.241	24.528±1.206	24.603±1.295	-0.25239	0.80149	0.884331
294	P31944	P31944	Caspase-14;Caspase-14 subunit p17, mature form;Caspase-14 subunit p10, mature form;Caspase-14 subunit p20, intermediate form;Caspase-14 subunit p8, intermediate form	CASP14	27.65±1.307	27.646±1.134	27.653±1.49	-0.0239159	0.980989	0.886251
295	P13671;C9JC72	P13671	Complement component C6	C6	29.452±0.36	29.437±0.377	29.469±0.346	-0.364515	0.716588	0.888698
296	P01770	P01770	Ig heavy chain V-III region NIE		27.02±1.109	27.07±1.267	26.966±0.923	0.392587	0.695835	0.89412
297	A0A087WYL9;A0A087WWV8	A0A087WYL9;A0A087WWV8		IGKC;IGKV1-8	35.857±0.318	35.847±0.351	35.867±0.284	-0.266562	0.790601	0.898386
298	A6XND1;A6XND0;P17936;P17936-2;B3KWK7;H0Y5K2;H0Y485;C9JMX4	A6XND1;A6XND0;P17936;P17936-2;B3KWK7;H0Y5K2;H0Y485	Insulin-like growth factor-binding protein 3	IGFBP3	26.665±0.554	26.627±0.52	26.706±0.594	-0.59478	0.553936	0.904377
299	P11597;P11597-2;H3BRJ9	P11597;P11597-2;H3BRJ9	Cholesteryl ester transfer protein	CETP	25.232±0.748	25.199±0.722	25.268±0.786	-0.382908	0.702965	0.904377
300	Q6UXB8;Q6UXB8-2	Q6UXB8;Q6UXB8-2	Peptidase inhibitor 16	PI16	24.984±1.207	25.014±1.305	24.953±1.11	0.212136	0.832627	0.904377
301	A0A075B6K5	A0A075B6K5		IGLV3-9	28.794±0.696	28.805±0.75	28.781±0.644	0.139579	0.889399	0.904377
302	P01604	P01604	Ig kappa chain V-I region Kue		24.495±1.533	24.543±1.557	24.443±1.528	0.272724	0.78588	0.905844
303	A0A087X2C0;A0A075B6N9;P01871;P01871-2	A0A087X2C0;A0A075B6N9;P01871;P01871-2	Ig mu chain C region	IGHM	35.333±0.733	35.357±0.855	35.306±0.583	0.291836	0.771287	0.909913
304	P02787;H7C5E8;C9JVG0;F8WCI6;F8WEK9;F8WC57	P02787	Serotransferrin	TF	37.722±0.256	37.741±0.272	37.702±0.24	0.65046	0.517555	0.910947
305	A0A087WVW2;A0A075B6N8;P01860	A0A087WVW2;A0A075B6N8;P01860	Ig gamma-3 chain C region	IGHG3	23.7±1.33	23.796±1.372	23.596±1.295	0.630477	0.530465	0.910947
306	P02751;P02751-8;P02751-3;P02751-14;P02751-17;P02751-15;P02751-9;P02751-7;P02751-6;P02751-11;P02751-12;H0Y7Z1;P02751-16;P02751-2;H0Y4K8	P02751;P02751-8;P02751-3;P02751-14;P02751-17;P02751-15;P02751-9;P02751-7;P02751-6;P02751-11;P02751-12	Fibronectin;Anastellin;Ugl-Y1;Ugl-Y2;Ugl-Y3	FN1	31.996±1.162	32.042±1.182	31.947±1.155	0.344994	0.731149	0.910947
307	P07358;F5GY80;F5H7G1	P07358;F5GY80;F5H7G1	Complement component C8 beta chain	C8B	30.503±0.266	30.493±0.291	30.514±0.24	-0.336343	0.737633	0.910947
308	P27918;E9PAQ1;C9J7V5	P27918;E9PAQ1	Properdin	CFP	28.307±0.514	28.321±0.51	28.292±0.526	0.235635	0.814414	0.910947
309	P01861	P01861	Ig gamma-4 chain C region	IGHG4	33.528±1.182	33.559±0.937	33.494±1.415	0.231598	0.817535	0.910947
310	A0A087WTK4	A0A087WTK4			26.446±0.716	26.457±0.686	26.434±0.757	0.133842	0.893917	0.910947
311	P01619	P01619	Ig kappa chain V-III region B6		23.983±1.242	23.95±1.168	24.02±1.335	-0.234241	0.815491	0.912134
312	P01612	P01612	Ig kappa chain V-I region Mev		24.819±0.84	24.815±0.827	24.823±0.866	-0.0406271	0.96771	0.912134
313	P56199	P56199	Integrin alpha-1	ITGA1	22.665±1.12	22.689±1.093	22.638±1.166	0.192538	0.847887	0.914358
314	Q06033-2;Q06033;A0A087WW43;E7ET33;I3L3L3	Q06033-2;Q06033;A0A087WW43;E7ET33	Inter-alpha-trypsin inhibitor heavy chain H3	ITIH3	28.71±0.815	28.701±0.705	28.721±0.93	-0.101167	0.919712	0.914358
315	G3V2W1;Q9UK55	G3V2W1;Q9UK55	Protein Z-dependent protease inhibitor	SERPINA10	26±0.757	25.992±0.772	26.009±0.752	-0.0947659	0.924775	0.914358
316	P23142;CON__ENSEMBL:ENSBTAP00000016046	P23142	Fibulin-1	FBLN1	28.43±0.415	28.429±0.469	28.43±0.354	-0.00848651	0.993253	0.914358
317	P00748	P00748	Coagulation factor XII;Coagulation factor XIIa heavy chain;Beta-factor XIIa part 1;Coagulation factor XIIa light chain	F12	30.558±0.659	30.525±0.686	30.595±0.636	-0.447726	0.655753	0.917148
318	P00740;P00740-2	P00740;P00740-2	Coagulation factor IX;Coagulation factor IXa light chain;Coagulation factor IXa heavy chain	F9	28.171±0.32	28.178±0.303	28.164±0.343	0.18682	0.85235	0.917148
319	P02775	P02775	Platelet basic protein;Connective tissue-activating peptide III;TC-2;Connective tissue-activating peptide III(1-81);Beta-thromboglobulin;Neutrophil-activating peptide 2(74);Neutrophil-activating peptide 2(73);Neutrophil-activating peptide 2;TC-1;Neutrophil-activating peptide 2(1-66);Neutrophil-activating peptide 2(1-63)	PPBP	26.956±2.001	26.877±1.552	27.041±2.419	-0.335972	0.738161	0.919993
320	A0A087WYC5;A0A087WSX2	A0A087WYC5		IGHG1	37.556±0.302	37.567±0.357	37.544±0.234	0.326805	0.744905	0.919993
321	P62328;Q5T4B6	P62328;Q5T4B6	Thymosin beta-4;Hematopoietic system regulatory peptide	TMSB4X	24.323±3.226	24.254±2.867	24.397±3.619	-0.182871	0.855487	0.919993
322	Q10471;Q10471-2	Q10471	Polypeptide N-acetylgalactosaminyltransferase 2;Polypeptide N-acetylgalactosaminyltransferase 2 soluble form	GALNT2	27.957±1.797	27.995±1.671	27.917±1.949	0.180523	0.857271	0.919993
323	P06331	P06331	Ig heavy chain V-II region ARH-77		27.227±0.983	27.211±1.114	27.243±0.834	-0.136408	0.891896	0.919993
324	E7ETH0;G3XAM2;P05156;A0A087X0I2;D6R9Z8;CON__Q32PI4	E7ETH0;G3XAM2;P05156;A0A087X0I2	Complement factor I;Complement factor I heavy chain;Complement factor I light chain	CFI	29.876±0.295	29.872±0.341	29.881±0.241	-0.135274	0.892814	0.919993
325	O14907;A0A087X282	O14907;A0A087X282	Tax1-binding protein 3	TAX1BP3	26.374±1.157	26.421±1.292	26.323±1.005	0.355598	0.723227	0.927895
326	P01876	P01876	Ig alpha-1 chain C region	IGHA1	35.369±0.716	35.341±0.837	35.399±0.567	-0.337868	0.736488	0.927895
327	P08519;A0A087WWY0;Q16609	P08519	Apolipoprotein(a)	LPA	27.57±2.232	27.452±2.272	27.699±2.214	-0.464086	0.644047	0.933871
328	P18135	P18135	Ig kappa chain V-III region HAH		31.164±0.526	31.137±0.617	31.193±0.413	-0.445268	0.657645	0.933871
329	P10643;CON__Q29RQ1	P10643	Complement component C7	C7	30.571±0.37	30.584±0.437	30.557±0.286	0.307184	0.759629	0.933871
330	P14151;P14151-2	P14151;P14151-2	L-selectin	SELL	23.266±0.853	23.24±0.765	23.296±0.951	-0.273187	0.785526	0.933871
331	A0A075B6I5;P06316	A0A075B6I5;P06316	Ig lambda chain V-I region BL2	IGLV1-51	28.274±0.709	28.292±0.759	28.254±0.661	0.225856	0.821981	0.933871
332	Q96RW7-2;Q96RW7;Q5TCP6	Q96RW7-2;Q96RW7	Hemicentin-1	HMCN1	25.678±2.375	25.737±2.232	25.613±2.554	0.217077	0.828789	0.933871
333	P07357	P07357	Complement component C8 alpha chain	C8A	29.35±0.373	29.341±0.431	29.36±0.304	-0.209199	0.834949	0.933871
334	C9JXI5;Q66K66	C9JXI5;Q66K66	Transmembrane protein 198	TMEM198	25.031±1.115	25.057±1.229	25.003±0.994	0.202346	0.840242	0.933871
335	Q13429;P05019-3;P05019-2;P05019-4;P05019	Q13429;P05019-3;P05019-2;P05019-4;P05019	Insulin-like growth factor I	IGF-I;IGF1	23.041±0.569	23.032±0.544	23.052±0.602	-0.147046	0.883525	0.933871
336	P02749;J3QLI0;J3QRN2;J3KS17;CON__P17690	P02749	Beta-2-glycoprotein 1	APOH	33.096±0.409	33.103±0.394	33.09±0.431	0.135741	0.892422	0.933871
337	P01009;P01009-2;P01009-3;G3V544;G3V5R8;G3V387	P01009;P01009-2;P01009-3	Alpha-1-antitrypsin;Short peptide from AAT	SERPINA1	36.223±0.311	36.219±0.311	36.229±0.315	-0.133697	0.894031	0.933871
338	P0C0L5;F5GXS0	P0C0L5;F5GXS0	Complement C4-B;Complement C4 beta chain;Complement C4-B alpha chain;C4a anaphylatoxin;C4b-B;C4d-B;Complement C4 gamma chain	C4B	35.446±0.415	35.442±0.414	35.451±0.423	-0.0938615	0.925491	0.933871
339	P01034	P01034	Cystatin-C	CST3	24.828±0.641	24.824±0.648	24.833±0.643	-0.0639798	0.949171	0.933871
340	P01597	P01597	Ig kappa chain V-I region DEE		27.443±0.66	27.445±0.693	27.442±0.632	0.0211164	0.983214	0.933871
341	A0M8Q6	A0M8Q6	Ig lambda-7 chain C region	IGLC7	23.288±1.748	23.287±1.602	23.289±1.919	-0.00397863	0.996837	0.933871
342	P22891;P22891-2	P22891;P22891-2	Vitamin K-dependent protein Z	PROZ	25.949±1.028	25.97±0.962	25.927±1.11	0.17579	0.860974	0.935677
343	Q15582;H0Y8L3;S4R3C6;H0Y9D7;H0Y8M8;H0YAB8;H0YAH8;D6RBX4	Q15582;H0Y8L3	Transforming growth factor-beta-induced protein ig-h3	TGFBI	25.129±0.807	25.089±0.839	25.173±0.781	-0.435282	0.664716	0.945234
344	P00915;E5RHP7;E5RH81;E5RIF9;E5RG43;E5RFE7;E5RFL2;H0YBE2;E5RGU8;E5RII2;E5RG81;E5RJI8;E5RJF6;E5RHS7	P00915;E5RHP7;E5RH81;E5RIF9;E5RG43;E5RFE7;E5RFL2;H0YBE2	Carbonic anhydrase 1	CA1	26.269±1.247	26.257±1.503	26.283±0.912	-0.0879302	0.930224	0.945234
345	P02774;P02774-3;P02774-2	P02774;P02774-3;P02774-2	Vitamin D-binding protein	GC	34.54±0.25	34.542±0.208	34.539±0.292	0.0429018	0.965904	0.962175
346	P01877	P01877	Ig alpha-2 chain C region	IGHA2	29.167±1.918	29.259±1.921	29.066±1.938	0.422167	0.674215	0.967495
347	P01023;H0YFH1;F8W7L3;F5H1E8	P01023	Alpha-2-macroglobulin	A2M	36.994±0.433	37.016±0.396	36.971±0.475	0.437379	0.663202	0.97339
348	O75636;O75636-2	O75636;O75636-2	Ficolin-3	FCN3	28.71±0.69	28.69±0.565	28.731±0.812	-0.253091	0.80095	0.97339
349	Q9NP80-3;Q9NP80-2;Q9NP80	Q9NP80-3;Q9NP80-2;Q9NP80	Calcium-independent phospholipase A2-gamma	PNPLA8	25.066±1.154	25.034±1.114	25.101±1.211	-0.244499	0.80757	0.97339
350	P15814;C9JEE0	P15814	Immunoglobulin lambda-like polypeptide 1	IGLL1	24.994±0.73	24.983±0.723	25.007±0.748	-0.13929	0.889627	0.974744
351	O00533-2;O00533	O00533-2;O00533	Neural cell adhesion molecule L1-like protein;Processed neural cell adhesion molecule L1-like protein	CHL1	22.012±0.586	22.016±0.604	22.008±0.574	0.0511406	0.959361	0.974898
352	E7EX60;Q5T7F0;E9PEP6;O14786-3;O14786-2;O14786;Q5JWQ4;Q5JWQ6;H0Y4A0;V9GYL7	E7EX60;Q5T7F0;E9PEP6;O14786-3;O14786-2;O14786;Q5JWQ4;Q5JWQ6	Neuropilin-1	NRP1	22.27±2.73	22.387±2.621	22.143±2.877	0.374842	0.708927	0.977738
353	P01775	P01775	Ig heavy chain V-III region LAY		23.745±1.095	23.733±1.07	23.759±1.138	-0.0999238	0.920695	0.977738
354	P35858;P35858-2	P35858;P35858-2	Insulin-like growth factor-binding protein complex acid labile subunit	IGFALS	30.049±0.318	30.045±0.334	30.053±0.305	-0.10425	0.917273	0.979052
355	Q96IY4;A0A087WSY5;Q96IY4-2	Q96IY4;A0A087WSY5;Q96IY4-2	Carboxypeptidase B2	CPB2	28.189±0.35	28.18±0.321	28.199±0.383	-0.227681	0.820568	0.989247
356	A0A075B6J9	A0A075B6J9		IGLV2-18	27.238±0.943	27.255±1.02	27.22±0.867	0.15821	0.874754	0.989247
357	A0A087WYJ9	A0A087WYJ9		IGHM	28.709±0.735	28.7±0.653	28.719±0.825	-0.10811	0.914222	0.989247
358	E9PHK0;P05452;CON__Q2KIS7	E9PHK0;P05452	Tetranectin	CLEC3B	28.729±0.531	28.727±0.594	28.732±0.461	-0.0410961	0.967338	0.989247
359	A0A087X1C7	A0A087X1C7		IGHG1	25.409±1.317	25.413±1.322	25.403±1.33	0.0329411	0.973817	0.989247
360	Q9BXR6	Q9BXR6	Complement factor H-related protein 5	CFHR5	23.745±0.599	23.744±0.606	23.746±0.601	-0.0141567	0.988746	0.989247
361	A0A087WXB8;Q9Y274;C9J480;C9IZL6;C9J0E2;C9JXM2;C9JWJ3;Q9Y274-2;C9JMW7;C9J9Y4;C9JWI9	A0A087WXB8;Q9Y274;C9J480;C9IZL6;C9J0E2;C9JXM2;C9JWJ3;Q9Y274-2	Type 2 lactosamine alpha-2,3-sialyltransferase	ST3GAL6	27.272±1.335	27.28±1.287	27.265±1.405	0.0465761	0.962986	0.989956
362	P36955;I3L4N7;I3L107;I3L4Z0;I3L4F9;CON__Q95121;I3L2R7;I3L3Z3;I3L425;I3L1U4	P36955	Pigment epithelium-derived factor	SERPINF1	29.158±0.375	29.145±0.398	29.172±0.354	-0.30292	0.762862	0.993613
363	G3XAP6;P49747;P49747-2	G3XAP6;P49747;P49747-2	Cartilage oligomeric matrix protein	COMP	25.246±0.869	25.226±0.775	25.269±0.973	-0.207319	0.836372	0.993613
364	A0A075B6K1	A0A075B6K1		IGLV2-14	24.81±2.704	24.752±2.81	24.874±2.623	-0.18802	0.851413	0.993613
365	Q16610;Q16610-4;Q16610-2;Q16610-3	Q16610;Q16610-4;Q16610-2	Extracellular matrix protein 1	ECM1	28.75±0.515	28.76±0.536	28.739±0.5	0.176169	0.860678	0.993613
366	A0A087WTM7;A8MUN2;G3V186;E9PEW5;Q9ULK0	A0A087WTM7		APOB	27.18±1.051	27.163±0.917	27.197±1.193	-0.136806	0.891582	0.993613
367	P49908;D6REX5;D6RIS9;R4GMT5	P49908;D6REX5;D6RIS9	Selenoprotein P	SEPP1	27.522±0.607	27.518±0.596	27.526±0.627	-0.0531082	0.957799	0.993613
368	P05154;G3V5Q9;G3V2M1;G3V264;G3V482;G3V265;G3V4B4;G3V3F5;G3V5I3	P05154;G3V5Q9;G3V2M1	Plasma serine protease inhibitor	SERPINA5	27.17±0.638	27.171±0.402	27.169±0.828	0.0137437	0.989093	0.993613
369	Q06141	Q06141	Regenerating islet-derived protein 3-alpha;Regenerating islet-derived protein 3-alpha 16.5 kDa form;Regenerating islet-derived protein 3-alpha 15 kDa form	REG3A	24.411±1.066	24.383±1.069	24.442±1.078	-0.233212	0.816287	0.994132
370	P01622	P01622	Ig kappa chain V-III region Ti		25.795±1.068	25.781±0.941	25.811±1.205	-0.116779	0.907375	0.994925
aProteins were selected from analyses if they had <70% missing data.
bq-value means adjusted p-value for multiple comparison by using the Benjamini–Hochberg false discovery rate. Proteins were ordered based on q-value, and q < 0.05 was considered statistically significant.
Abbreviation: SD, standard deviation
