# Supplementary material for: Plasma proteomic data in bipolar II disorders and major depressive disorders
Source: Data Brief. 2021 Oct 17;39:107495. doi: 10.1016/j.dib.2021.107495 (PMC8605259; doi:10.1016/j.dib.2021.107495)
Supplement: Supplementary file 2 [file mmc2.xlsx]

## Sheet: Supp2
	Table S2. Results of Pearson correlation between the score of symptom scale (HAM-D Total, Anhedonia/retardation, Guilt/Agitation) and all 370 log2 transformed proteins
	Number	T: Protein IDs	HAM-D Total						Anhedonia/retardation						Guilt/Agitation
			Mood (BD-II+MDD)		BD-II		MDD		Mood (BD-II+MDD)		BD-II		MDD		Mood (BD-II+MDD)		BD-II		MDD
			Pearson r	p-value	Pearson r	p-value	Pearson r	p-value	Pearson r	p-value	Pearson r	p-value	Pearson r	p-value	Pearson r	p-value	Pearson r	p-value	Pearson r	p-value
	1	P11597;P11597-2;H3BRJ9	-.426**	0	-.353*	0.032	-.394*	0.021	-.310**	0.008	-0.167	0.323	-.426*	0.012	-.418**	0	-0.297	0.074	-.551**	0.001
	2	C9JF17;P05090;C9JX71;F8WBT9;REV__Q8N1C3	-.350**	0.003	-.480**	0.003	-.497**	0.003	-.380**	0.001	-.415*	0.011	-.345*	0.045	-.393**	0.001	-.496**	0.002	-0.199	0.259
	3	O00187	-.336**	0.004	-.436**	0.007	-.341*	0.049	-.320**	0.006	-0.268	0.109	-.373*	0.03	-.272*	0.022	-.342*	0.038	-0.179	0.312
	4	O94985-2;O94985;Q5SR54	-.338**	0.004	-0.205	0.225	-0.315	0.069	-.430**	0	-.342*	0.038	-.546**	0.001	-0.14	0.243	-0.075	0.66	-0.297	0.088
	5	P01710	-.332**	0.005	-.330*	0.046	-0.337	0.051	-.248*	0.037	-0.287	0.085	-0.228	0.194	-.290*	0.014	-0.081	0.633	-0.172	0.331
	6	D6RAR4;CON__ENSEMBL:ENSBTAP00000023055	-.321**	0.006	-.344*	0.037	-.547**	0.001	-.265*	0.025	-0.27	0.106	-0.278	0.111	-.250*	0.036	-.380*	0.02	-0.217	0.218
	7	P01621	-.325**	0.006	-0.283	0.089	.399*	0.019	-.248*	0.037	-0.236	0.159	-0.276	0.114	-.254*	0.033	0.094	0.578	-.339*	0.05
	8	P04211;A0A075B6I9	-.320**	0.007	-0.129	0.445	-0.086	0.631	-.343**	0.003	-0.184	0.276	-.521**	0.002	-0.187	0.119	0.019	0.911	0.256	0.144
	9	P02743	.312**	0.008	0.129	0.447	-0.175	0.322	.393**	0.001	0.235	0.161	.536**	0.001	.345**	0.003	0.178	0.291	.546**	0.001
	10	A6XND1;A6XND0;P17936;P17936-2;B3KWK7;H0Y5K2;H0Y485;C9JMX4	-.308**	0.009	-0.315	0.058	-.405*	0.018	-.261*	0.028	-0.229	0.172	-0.278	0.111	-0.226	0.058	-0.221	0.189	0.157	0.375
	11	A0A087WTX5;P01834;A0A075B6H6;A0A075B7D4;P01606	-.298*	0.012	-.448**	0.005	-0.212	0.229	-.261*	0.028	-.483**	0.002	-0.071	0.691	-0.122	0.312	-0.064	0.707	-0.241	0.17
	12	P08697;P08697-2;C9JMH6;CON__P28800	.297*	0.012	0.276	0.098	-.378*	0.028	.234*	0.05	0.248	0.139	0.214	0.224	.305**	0.01	0.284	0.089	0.309	0.075
	13	P27169;F8WF42;REV__U3KQV1;REV__E7ESB4;REV__E9PHH8;REV__Q9Y6X2;REV__A4PB68	-.297*	0.012	-0.192	0.255	0.232	0.187	-.381**	0.001	-.350*	0.034	-.403*	0.018	-0.128	0.286	0.029	0.865	-0.272	0.12
	14	P01591;D6RD17;D6RHJ6;C9JA05	-.293*	0.013	-0.239	0.154	-0.215	0.223	-0.233	0.05	-0.26	0.121	-0.237	0.178	-.234*	0.05	0.103	0.545	0.077	0.665
	15	A0A087WXB8;Q9Y274;C9J480;C9IZL6;C9J0E2;C9JXM2;C9JWJ3;Q9Y274-2;C9JMW7;C9J9Y4;C9JWI9	-.284*	0.016	-0.157	0.354	-.371*	0.031	-.344**	0.003	-0.194	0.25	-.472**	0.005	-0.171	0.153	-0.05	0.767	-0.314	0.07
	16	P01859	-.286*	0.016	-0.044	0.796	0.045	0.802	-.311**	0.008	-0.142	0.402	-.465**	0.006	-0.16	0.183	0.193	0.253	0.072	0.686
	17	Q00722-3;Q00722-2;Q00722;Q9BVT6	-.284*	0.016	-.350*	0.034	-.419*	0.014	-.308**	0.009	-.353*	0.032	-0.321	0.064	-0.212	0.077	-0.257	0.124	-0.29	0.097
	18	A0A087WSY6	-.282*	0.017	-0.119	0.483	-0.241	0.17	-.333**	0.005	-0.198	0.239	-.490**	0.003	-.251*	0.035	-0.176	0.298	-0.124	0.484
	19	A0A087WYJ9	-.283*	0.017	-0.266	0.111	-0.161	0.362	-0.113	0.347	-0.07	0.682	-0.144	0.418	-0.151	0.209	-0.1	0.555	-0.228	0.194
	20	P05154;G3V5Q9;G3V2M1;G3V264;G3V482;G3V265;G3V4B4;G3V3F5;G3V5I3	.275*	0.02	0.126	0.459	0.09	0.614	0.215	0.071	0.123	0.469	0.267	0.127	0.154	0.198	0.106	0.531	0.206	0.243
	21	Q13103;C9J6K0	-.276*	0.02	-0.147	0.384	-0.169	0.339	-.337**	0.004	-0.151	0.372	-.550**	0.001	-0.179	0.136	-0.103	0.544	-.356*	0.039
	22	A0A087X1V9;A0A075B6P5;P01617	-.273*	0.021	0.035	0.835	0.154	0.384	-.361**	0.002	-0.1	0.556	-.559**	0.001	-0.071	0.557	0.013	0.938	-0.177	0.317
	23	O43361	-.271*	0.022	-0.065	0.702	0.229	0.193	-.320**	0.007	-0.097	0.567	-.549**	0.001	-0.194	0.105	-0.065	0.702	-.403*	0.018
	24	Q6PL18	-.272*	0.022	-0.081	0.635	0.162	0.361	-0.191	0.11	0.053	0.755	-.441**	0.009	-0.152	0.207	0.004	0.979	-0.314	0.07
	25	A0A087WW89;P01771	-.269*	0.023	-0.191	0.258	-0.202	0.252	-0.217	0.069	-0.13	0.443	-.361*	0.036	-0.207	0.083	-0.054	0.75	0.139	0.434
	26	Q00796;H0YLA4;H0YKB3;Q00796-2	.268*	0.024	0.187	0.267	-0.215	0.221	0.207	0.083	0.127	0.452	0.29	0.096	0.19	0.112	0.137	0.42	0.194	0.273
	27	P01604	-.262*	0.027	-0.145	0.393	-0.214	0.223	-0.2	0.094	-0.163	0.334	-0.243	0.166	-0.175	0.144	-0.06	0.724	-.340*	0.049
	28	P01861	-.261*	0.028	-0.065	0.702	0.21	0.234	-.238*	0.046	-0.099	0.558	-0.328	0.058	-0.117	0.331	0.268	0.109	-0.266	0.128
	29	O75882-3;O75882-2;O75882	.253*	0.033	0.214	0.204	-0.262	0.134	.306**	0.009	0.295	0.076	.378*	0.028	0.124	0.303	0.108	0.523	0.262	0.134
	30	A0A087WSX0	-.251*	0.034	-0.146	0.388	0.238	0.175	-.357**	0.002	-.394*	0.016	-0.326	0.06	-0.167	0.163	-0.009	0.956	0.017	0.924
	31	Q10471;Q10471-2	.252*	0.034	-0.005	0.975	-0.109	0.538	.296*	0.012	-0.002	0.99	.527**	0.001	0.171	0.154	-0.034	0.842	.376*	0.028
	32	P30043;M0R192;M0QZL1	.251*	0.035	0.129	0.447	0.169	0.338	0.179	0.134	0.223	0.185	0.135	0.447	0.231	0.052	0.084	0.62	.405*	0.017
	33	P02766;A0A087WT59;A0A087WV45	.250*	0.036	-0.021	0.901	0.247	0.159	.262*	0.027	0.067	0.693	.440**	0.009	0.153	0.204	-0.003	0.985	.408*	0.016
	34	A0A075B6I2;P06319	.246*	0.039	0.098	0.562	-0.186	0.293	.301*	0.011	0.119	0.483	.448**	0.008	0.122	0.312	0.091	0.592	0.166	0.349
	35	A0A087WVN6;A0A075B6S5	-.245*	0.039	-0.266	0.111	-.359*	0.037	-0.196	0.102	-0.248	0.138	-0.129	0.466	-0.204	0.088	0.123	0.468	-0.285	0.102
	36	G3XAP6;P49747;P49747-2	-.245*	0.04	-0.094	0.579	0.324	0.062	-.302*	0.011	-0.163	0.336	-.401*	0.019	-0.195	0.102	-0.104	0.538	-0.283	0.105
	37	C9JB55	-.242*	0.042	-0.251	0.134	-0.071	0.688	-0.222	0.063	-.349*	0.034	-0.128	0.471	-0.138	0.252	-0.059	0.728	-0.288	0.098
	38	Q96IY4;A0A087WSY5;Q96IY4-2	-.240*	0.044	-0.232	0.166	-0.264	0.131	-0.193	0.107	-0.068	0.69	-0.285	0.102	-0.135	0.26	-0.281	0.092	0.01	0.957
	39	E7ETH0;G3XAM2;P05156;A0A087X0I2;D6R9Z8;CON__Q32PI4	.239*	0.045	0.231	0.168	-.350*	0.042	.305**	0.01	.355*	0.031	0.269	0.124	0.159	0.185	0.2	0.235	0.117	0.51
	40	O43866	-.237*	0.047	-0.31	0.062	-.406*	0.017	-0.23	0.054	-.411*	0.012	-0.05	0.781	-0.212	0.076	-0.278	0.095	-0.167	0.344
	41	A0A075B7D8	-0.232	0.052	-0.136	0.423	0.011	0.952	-0.223	0.061	-0.109	0.522	-.364*	0.034	-0.178	0.137	-0.128	0.452	-0.11	0.535
	42	Q13790	0.23	0.053	.463**	0.004	-0.15	0.397	.271*	0.022	.402*	0.014	0.169	0.341	0.117	0.333	.388*	0.018	-0.151	0.393
	43	A0A075B6R2;A0A087WW49	-0.225	0.059	-0.186	0.269	-0.218	0.216	-0.209	0.081	-0.259	0.122	-0.215	0.221	-0.081	0.5	0.051	0.766	-0.209	0.235
	44	A0A087WWC9;A0A087WXC3;A0A087WWU7;A0A087WYN7;A0A087WWT5;A0A087WX49;A0A087WU42;A0A087X2A1;B9A064;A0A075B6K8;P0CG04;A0A075B6K7	-0.223	0.062	-0.153	0.366	-0.252	0.151	-0.17	0.156	-0.19	0.259	-0.149	0.4	-0.176	0.143	-0.004	0.98	-0.055	0.756
	45	P20851-2;P20851;Q5VVQ7;REV__Q7Z7B0-3;REV__A0A075B6G6;REV__Q7Z7B0-2;REV__Q7Z7B0	-0.221	0.064	-0.09	0.598	0.014	0.938	-0.108	0.371	-0.035	0.837	-0.19	0.281	-0.167	0.163	-0.028	0.867	-.387*	0.024
	46	P02671;P02671-2;A0A087WUA0;CON__P02672;REV__Q9UKV0-10;REV__Q9UKV0-3;REV__Q9UKV0-4;REV__Q9UKV0-2;REV__Q86YH7;REV__Q9UKV0;REV__Q9UQL6-2;REV__Q9UKV0-5;REV__Q9UKV0-7;REV__P56524;REV__Q9UQL6;REV__Q9UQL6-3	0.22	0.065	0.196	0.245	-.360*	0.037	0.232	0.052	0.179	0.288	0.265	0.131	0.192	0.109	0.145	0.392	0.216	0.22
	47	P22792	0.221	0.065	0.117	0.491	0.197	0.264	0.224	0.06	0.138	0.415	0.329	0.058	0.134	0.265	0.123	0.469	0.274	0.117
	48	A0A075B6J4	-0.218	0.067	-0.022	0.899	0.088	0.622	-0.21	0.079	-0.024	0.887	-.369*	0.032	-0.179	0.136	-0.03	0.859	0.041	0.818
	49	A0A087WYL9;A0A087WWV8	-0.218	0.068	-0.023	0.895	-0.169	0.338	-0.211	0.077	-0.047	0.78	-.400*	0.019	-0.088	0.464	-0.183	0.278	-0.127	0.474
	50	B4E1Z4;P00751;P00751-2;H7C5H1;C9JRT3;H7C526;F2Z3N2;F8WCJ9	0.216	0.07	.441**	0.006	-.531**	0.001	0.173	0.15	.377*	0.022	-0.04	0.824	0.187	0.119	.394*	0.016	-0.035	0.845
	51	A0A087WVW2;A0A075B6N8;P01860	-0.215	0.072	-0.018	0.916	-0.196	0.266	-0.045	0.711	0.056	0.74	-0.155	0.38	0.045	0.708	-0.121	0.474	0.015	0.932
	52	P50570-5;P50570-4;P50570;P50570-3;P50570-2;K7EMQ3;E5RIK2;E5RHK8;Q9UQ16-5;Q9UQ16-2;Q9UQ16-3;Q9UQ16;Q9UQ16-4;K7ENE7	-0.214	0.073	-0.238	0.155	-0.199	0.259	-0.22	0.065	-0.218	0.195	-0.251	0.152	-0.144	0.232	-0.266	0.112	-0.064	0.721
	53	P23083	-0.213	0.074	-0.239	0.154	-0.26	0.137	-.248*	0.037	-0.196	0.245	-0.3	0.085	-0.127	0.291	-0.201	0.232	-0.106	0.55
	54	P08603;P08603-2	0.208	0.082	0.31	0.062	-.423*	0.013	.333**	0.005	.437**	0.007	0.246	0.161	0.148	0.219	0.238	0.156	0.057	0.748
	55	A0M8Q6	-0.204	0.088	-0.095	0.577	-0.152	0.39	-0.19	0.113	-0.111	0.512	-0.25	0.153	-0.134	0.265	-0.068	0.689	-0.123	0.487
	56	P01019	0.203	0.09	0.203	0.227	-.424*	0.013	0.127	0.29	0.122	0.471	0.17	0.336	0.194	0.105	0.234	0.162	0.295	0.09
	57	P04438	-0.202	0.091	-0.242	0.148	-0.309	0.076	-.235*	0.049	-0.212	0.209	-0.286	0.102	-0.09	0.455	-0.214	0.202	-0.065	0.716
	58	Q5W0B1	-0.202	0.091	-0.216	0.199	-0.308	0.077	-0.222	0.062	-0.285	0.087	-0.21	0.233	-0.127	0.291	-0.197	0.242	-0.162	0.361
	59	A0A087WZW8;P04433;A0A087WUS2	-0.2	0.094	-0.185	0.274	-0.084	0.638	-0.165	0.169	-0.194	0.25	-0.122	0.491	-0.177	0.14	0.087	0.607	-0.02	0.913
	60	Q9H1Z4-2;Q9H1Z4;A0A087X091	-0.2	0.094	0.009	0.958	-0.095	0.593	-0.177	0.14	0.038	0.825	-0.321	0.064	-0.155	0.196	-0.104	0.54	-0.205	0.246
	61	Q9UGM5;Q9UGM5-2;E9PG08;F8WEP7;F8WAW1	-0.2	0.094	-0.03	0.86	.442**	0.009	-.243*	0.041	-0.087	0.608	-.346*	0.045	-0.146	0.225	0.01	0.953	-0.207	0.24
	62	O95445	-0.198	0.098	-0.108	0.526	-0.046	0.797	-.278*	0.019	-0.181	0.283	-.374*	0.029	-0.231	0.053	-0.16	0.343	-0.193	0.273
	63	P01780	-0.198	0.098	-0.043	0.8	0.059	0.739	-.235*	0.048	-0.028	0.87	-.417*	0.014	-0.11	0.362	-0.012	0.945	-0.173	0.328
	64	P01622	-0.196	0.101	-0.063	0.713	-0.138	0.437	-.283*	0.017	-0.137	0.42	-.387*	0.024	-0.214	0.073	0.009	0.957	-0.071	0.69
	65	P02751;P02751-8;P02751-3;P02751-14;P02751-17;P02751-15;P02751-9;P02751-7;P02751-6;P02751-11;P02751-12;H0Y7Z1;P02751-16;P02751-2;H0Y4K8	0.196	0.102	0.171	0.312	-0.279	0.11	0.218	0.068	0.223	0.186	0.211	0.231	0.132	0.274	0.126	0.456	0.125	0.483
	66	A0A075B7D0	-0.194	0.104	-0.252	0.132	-.482**	0.004	-0.137	0.256	-0.147	0.384	-0.161	0.362	-0.21	0.078	-0.178	0.291	-0.131	0.46
	67	P02765;C9JV77	-0.194	0.105	-0.051	0.762	0.084	0.637	-0.203	0.089	-0.077	0.652	-0.326	0.06	-0.096	0.427	0.074	0.662	-.342*	0.048
	68	P02747	-0.193	0.106	-0.014	0.937	0.17	0.337	-0.153	0.204	0.073	0.666	-.352*	0.041	-0.176	0.142	-0.098	0.565	-0.247	0.16
	69	P14618;P14618-3;H3BQ34;H3BUW1;H3BTJ2;H3BT25;H3BU13;H3BN34;H3BQZ3	0.193	0.106	-0.08	0.637	.419*	0.014	0.229	0.055	0.098	0.564	0.325	0.06	0.029	0.811	-0.065	0.701	0.162	0.361
	70	A0A087X0N5;P80362;P01600	-0.193	0.107	-0.136	0.422	-.374*	0.029	-0.205	0.086	-0.128	0.452	-0.275	0.115	-0.141	0.241	-0.07	0.681	-0.182	0.302
	71	A0A096LPE2;P35542;E9PR14;G3V1D9;P0DJI9-2	-0.193	0.107	-0.224	0.184	-.381*	0.026	-0.222	0.063	-0.259	0.121	-0.183	0.299	-0.193	0.108	-0.162	0.339	-0.192	0.278
	72	Q92954-3;Q92954;Q92954-4;Q92954-5;Q92954-2;J3KP74;E9PLR3	-0.192	0.108	-0.089	0.599	0.052	0.77	-0.105	0.382	0.042	0.803	-0.231	0.188	-0.103	0.393	-0.129	0.446	-0.112	0.528
	73	P02760;S4R3Y4;CON__P00978	-0.192	0.109	0.03	0.861	0.095	0.592	-.234*	0.05	-0.041	0.811	-.405*	0.017	-0.06	0.621	0.149	0.377	-0.332	0.055
	74	O15230;A0A075B783	-0.191	0.11	-0.229	0.172	0.217	0.219	-0.133	0.268	-0.092	0.588	-0.266	0.128	-0.087	0.472	-0.135	0.426	-0.237	0.177
	75	P01034	-0.191	0.111	-0.167	0.323	0.211	0.231	-.234*	0.05	-0.206	0.222	-0.262	0.135	-0.17	0.158	-0.068	0.689	-0.295	0.09
	76	P25311;C9JEV0;H7BZJ8	-0.19	0.113	-0.199	0.237	-.375*	0.029	-0.17	0.156	-0.144	0.396	-0.201	0.255	-0.202	0.091	-0.27	0.106	-0.053	0.767
	77	P68871;F8W6P5	0.187	0.118	0.092	0.589	-0.247	0.159	0.194	0.106	0.262	0.118	0.126	0.477	0.147	0.221	-0.007	0.967	.348*	0.044
	78	Q9NP80-3;Q9NP80-2;Q9NP80	-0.186	0.12	0.04	0.816	0.034	0.848	-.293*	0.013	-0.085	0.617	-.465**	0.006	-0.022	0.856	0.13	0.442	-0.172	0.331
	79	P01768	-0.186	0.121	-0.142	0.402	0.063	0.725	-0.188	0.116	-0.207	0.219	-0.225	0.201	-0.223	0.061	-0.245	0.143	-.358*	0.038
	80	P01743	-0.185	0.123	-0.036	0.833	-0.028	0.875	-0.159	0.186	-0.092	0.589	-0.265	0.13	0.014	0.908	0.173	0.307	-0.287	0.1
	81	B4DPQ0;P00736;F5H2D0;F5H3N3;F5H1V0;F5H6Y3;F5GWL0;F5H1N6	0.183	0.126	0.114	0.501	0.27	0.122	.237*	0.047	0.123	0.467	.364*	0.034	0.077	0.521	0.056	0.742	0.161	0.363
	82	P06727;REV__K7EJH0;REV__K7EMX1;REV__K7EJV2;REV__Q8NBT2;REV__K7ESQ2;F5H6Y5;F8VV04;F5H4J1;O94964-2;B7ZKM0;Q15020;Q14980-5	-0.183	0.127	-.341*	0.039	-0.265	0.129	-0.144	0.23	-0.257	0.125	-0.001	0.994	-0.124	0.304	-0.234	0.164	0.128	0.469
	83	P20742;P20742-2;F5GXY0	-0.181	0.131	0.053	0.753	0.19	0.283	-.255*	0.032	-0.178	0.292	-0.299	0.086	-0.164	0.171	0.108	0.525	-.346*	0.045
	84	B0QYH4;B0QYH5;Q9BYH1-2;Q9BYH1-3;Q9BYH1-5;Q9BYH1-4;Q9BYH1-7;Q9BYH1-6;Q9BYH1	-0.177	0.14	-0.08	0.64	-0.182	0.302	-0.217	0.07	-0.049	0.774	-.422*	0.013	-0.065	0.588	-0.057	0.736	-0.222	0.207
	85	P51149;C9J592;C9J8S3;C9J4S4;C9IZZ0;C9J4V0;C9J7D1	-0.173	0.148	-0.202	0.23	0.062	0.726	-0.108	0.372	-0.274	0.101	0.038	0.829	-0.121	0.317	0.02	0.908	-0.268	0.125
	86	P06702	0.173	0.149	0.187	0.268	.418*	0.014	0.122	0.312	0.272	0.103	0.06	0.734	0.11	0.363	0.087	0.61	0.203	0.248
	87	Q86WI1;H0YF65	-0.173	0.149	-.326*	0.049	-.469**	0.005	-0.1	0.406	-0.205	0.224	-0.074	0.678	-0.119	0.323	-0.292	0.08	-0.132	0.456
	88	P00738;J3QLC9;P00738-2;H3BS21;J3KRH2;J3KSV1;J3QQI8;H3BMJ7	0.173	0.15	0.238	0.155	-.375*	0.029	0.193	0.108	0.242	0.149	0.155	0.381	0.12	0.317	0.146	0.388	0.087	0.623
	89	P02675;D6REL8	0.173	0.15	0.041	0.81	-0.153	0.389	0.175	0.145	-0.019	0.911	0.225	0.202	0.155	0.197	0.154	0.363	0.18	0.309
	90	A00001	-0.169	0.159	-0.035	0.836	-0.125	0.482	-.263*	0.026	-0.101	0.553	-.455**	0.007	-0.011	0.931	0.069	0.684	-0.203	0.25
	91	P02647;F8W696;CON__P15497;B2ZWH1;Q9HB71-2	0.169	0.159	-0.072	0.672	0.01	0.953	0.107	0.375	-0.149	0.38	0.284	0.104	0.121	0.314	-0.03	0.861	0.303	0.081
	92	E7EPV7;P37840-2;P37840;H6UYS7;P37840-3;D6RA31;Q16143	-0.168	0.161	-0.196	0.245	-0.139	0.431	-0.157	0.191	-0.117	0.49	-0.27	0.123	-0.095	0.43	-0.151	0.371	-0.146	0.409
	93	P01776	-0.167	0.164	-0.024	0.888	-0.001	0.996	-0.129	0.283	-0.053	0.756	-0.182	0.303	-0.124	0.304	0.007	0.968	-0.219	0.213
	94	I3L145;P04278;P04278-5;I3L1J1;B4DYU0;I3L2X4;P04278-4;P04278-2;P04278-3;I3L4B9;I3L2F1;B0FWH6;B0FWH5;I3L1C1;I3L1G4;B0FWH7;I3L0M1	-0.167	0.165	-0.112	0.509	0.137	0.44	-.295*	0.013	-.358*	0.03	-0.231	0.188	-0.199	0.096	-0.056	0.74	-0.316	0.068
	95	P14151;P14151-2	0.163	0.175	0.105	0.535	0.103	0.561	0.132	0.272	0.16	0.345	0.117	0.509	0.113	0.347	-0.019	0.912	0.26	0.137
	96	A0A087X2C0;A0A075B6N9;P01871;P01871-2	-0.162	0.178	-0.102	0.55	0.178	0.315	-.275*	0.02	-.345*	0.037	-0.216	0.22	-0.232	0.052	0.088	0.603	-0.299	0.086
	97	B0YIW2;P02656	-0.16	0.183	-0.121	0.477	-0.149	0.401	-0.126	0.296	-0.055	0.748	-0.172	0.33	-0.038	0.751	0.007	0.965	-0.01	0.957
	98	P00918;E5RID5;E5RK37	0.158	0.188	0.037	0.83	0.23	0.191	0.174	0.148	0.152	0.368	0.184	0.299	0.104	0.387	0.014	0.933	0.171	0.334
	99	A0A087WYR4;A0A087WZW9	-0.157	0.19	-0.137	0.42	-0.198	0.261	-.251*	0.035	-0.2	0.236	-0.306	0.078	-0.092	0.445	-0.143	0.398	-0.134	0.449
	100	P61224;E7ESV4;F5H7Y6;P61224-3;F5GX62;F5H004;P61224-2;A6NIZ1;F5H6R7;P61224-4;P62834;F5H823;B7ZB78;F5GZG1;A0A075B6Q0;F5H077;F5GWU8;F5H491;F5H0B7;F5H500;F5GYB5;F5H4H0;F5GYH7;F8WBC0	0.157	0.191	-0.125	0.46	-0.196	0.268	0.199	0.095	0.001	0.994	.350*	0.042	0.029	0.81	-0.173	0.306	0.243	0.166
	101	E9PHK0;P05452;CON__Q2KIS7	-0.156	0.194	-0.115	0.497	0.038	0.832	-0.193	0.107	-0.075	0.658	-.341*	0.048	-0.11	0.361	-0.066	0.699	-0.182	0.302
	102	P27918;E9PAQ1;C9J7V5	0.155	0.196	0.217	0.196	-0.15	0.396	0.185	0.123	0.31	0.062	0.072	0.686	0.05	0.677	0.04	0.816	0.051	0.774
	103	F5H8B0;P08709-2;P08709	-0.155	0.197	0.073	0.668	0.061	0.731	-.251*	0.035	0.09	0.596	-.429*	0.011	-0.131	0.276	0.086	0.615	-0.264	0.132
	104	Q08380;K7EP36;K7ESM3;K7EKQ5;K7ERZ6;K7EJD3;K7ES75;K7EN99;K7EJY8;K7EQT9	0.155	0.197	.330*	0.046	.383*	0.025	0.198	0.098	.400*	0.014	-0.011	0.951	0.129	0.283	0.262	0.117	-0.13	0.462
	105	P01619	-0.154	0.201	-0.241	0.15	0.269	0.124	-0.094	0.434	-0.124	0.465	-0.067	0.705	-0.129	0.285	-0.225	0.181	-0.026	0.885
	106	P00915;E5RHP7;E5RH81;E5RIF9;E5RG43;E5RFE7;E5RFL2;H0YBE2;E5RGU8;E5RII2;E5RG81;E5RJI8;E5RJF6;E5RHS7	0.152	0.206	0.104	0.542	0.303	0.081	0.158	0.188	0.176	0.298	0.157	0.375	0.147	0.221	0.102	0.547	0.262	0.135
	107	A0A075B6N7	-0.152	0.207	0.07	0.682	0.247	0.158	-.235*	0.048	-0.018	0.917	-.545**	0.001	0.041	0.733	-0.047	0.781	0.212	0.228
	108	Q6P387-2;Q6P387	-0.151	0.208	-0.187	0.267	-0.172	0.332	-0.205	0.086	-0.209	0.215	-0.304	0.081	-0.057	0.639	-0.112	0.51	-0.187	0.289
	109	P01781;P01782	-0.151	0.209	-0.037	0.827	0.035	0.844	-0.104	0.388	0.062	0.714	-0.243	0.165	-0.135	0.262	0.011	0.949	-0.191	0.279
	110	G3V2W1;Q9UK55	-0.15	0.211	-0.044	0.798	-0.062	0.726	-0.18	0.133	-0.113	0.505	-0.244	0.164	-0.026	0.831	-0.008	0.965	-0.043	0.809
	111	P61626;F8VV32	0.149	0.216	0.096	0.572	0.084	0.637	0.117	0.33	0.011	0.949	0.184	0.297	0.197	0.1	0.186	0.269	0.191	0.28
	112	D6RF35;D6RBJ7;CON__Q3MHN5;CON__ENSEMBL:ENSBTAP00000018229	-0.148	0.217	-0.114	0.501	-0.013	0.942	-0.06	0.617	-0.021	0.901	-0.12	0.499	-0.123	0.307	-0.145	0.392	-0.199	0.26
	113	P06889	-0.146	0.223	-.364*	0.027	0.307	0.078	-0.129	0.283	-.369*	0.025	0.117	0.509	-0.057	0.639	-0.025	0.883	-0.093	0.601
	114	P12814;P12814-3;P12814-2;P12814-4;H9KV75;H7C5W8;P35609-2;P35609;G3V2N5;G3V2W4;H0YJW3;H0YJ11;Q08043;F6THM6;A0A087WSZ2;G3V2X9;G3V5M4;G3V2E8;G3V380	0.145	0.228	0.118	0.488	-0.047	0.791	0.093	0.442	0.133	0.433	0.024	0.894	0.081	0.502	0.073	0.669	0.002	0.993
	115	P55056	-0.144	0.231	0.015	0.928	-.347*	0.045	-.258*	0.03	-0.14	0.407	-0.339	0.05	-0.051	0.672	0.077	0.649	-0.149	0.4
	116	A0A075B6K5	0.144	0.232	0.091	0.594	-0.015	0.935	0.179	0.136	0.2	0.236	0.16	0.367	0.16	0.181	0.118	0.487	-0.049	0.782
	117	P02750;CON__Q2KIF2	-0.143	0.234	0.005	0.979	-0.114	0.521	-0.203	0.09	-0.143	0.397	-0.241	0.17	-0.209	0.081	-0.052	0.762	-.340*	0.049
	118	K7EPJ4;Q8IUL8	0.143	0.235	0.053	0.754	-0.164	0.355	0.114	0.343	-0.016	0.927	0.228	0.194	0.196	0.102	0.182	0.281	0.178	0.315
	119	P01625	-0.142	0.236	-0.151	0.371	0.292	0.094	-0.221	0.064	-0.236	0.16	-0.196	0.267	-0.059	0.625	-0.149	0.379	-0.284	0.104
	120	P01011;G3V595;P01011-2;A0A087WY93;P01011-3	-0.142	0.237	-0.031	0.854	0.13	0.463	-0.227	0.057	-0.16	0.344	-0.293	0.093	-0.134	0.266	-0.025	0.885	-0.202	0.251
	121	P07357	0.141	0.241	0.16	0.343	-0.134	0.449	0.141	0.24	0.137	0.419	0.164	0.355	0.141	0.24	0.144	0.395	0.166	0.347
	122	P01714	-0.141	0.242	-0.121	0.474	-.447**	0.008	-0.165	0.168	-0.17	0.315	-0.147	0.408	-0.085	0.478	0.021	0.9	-0.044	0.806
	123	P02679-2;P02679;C9JEU5;C9JC84	0.141	0.242	0.007	0.966	0.09	0.614	0.154	0.201	0.003	0.985	0.196	0.266	0.132	0.272	0.039	0.817	0.148	0.405
	124	P01701	-0.14	0.243	-0.085	0.617	0.133	0.454	-0.097	0.42	0.012	0.945	-0.151	0.395	-0.2	0.094	-0.069	0.683	-.405*	0.017
	125	P55058;P55058-4;P55058-3;P55058-2	0.14	0.245	0.184	0.275	-0.065	0.713	0.146	0.223	0.23	0.171	0.13	0.462	0.109	0.366	0.202	0.23	0.178	0.315
	126	Q5VY30;P02753	-0.14	0.245	0.098	0.562	-0.091	0.608	-.261*	0.028	0.015	0.932	-.477**	0.004	-0.03	0.805	0.166	0.325	-0.241	0.171
	127	P10909-4;P10909;P10909-5;P10909-2;P10909-3;H0YC35;H0YLK8;E7ERK6;E7ETB4;H0YAS8;E5RJZ5;E5RGB0;E5RH61;E5RG36	-0.139	0.247	0.016	0.923	-0.053	0.765	-0.167	0.165	-0.023	0.892	-0.262	0.135	-0.174	0.146	-0.09	0.598	-0.162	0.359
	128	A0A087WV47;P01857	0.139	0.248	0.046	0.786	0.002	0.989	-0.138	0.25	-0.126	0.458	-0.136	0.444	-0.06	0.622	0.014	0.936	-0.096	0.588
	129	A0A087WZH9	-0.137	0.254	-0.216	0.199	-.434*	0.01	-0.173	0.148	-0.232	0.168	-0.154	0.385	-0.02	0.867	-0.163	0.334	0.047	0.793
	130	P31944	0.137	0.255	-0.042	0.806	-0.041	0.816	0.134	0.264	-0.047	0.782	0.261	0.135	0.008	0.948	-0.058	0.735	0.068	0.703
	131	P01608	-0.136	0.259	-0.152	0.369	-0.102	0.566	-0.121	0.314	-0.058	0.733	-0.182	0.302	-0.185	0.122	-0.188	0.264	-0.226	0.198
	132	C9JXI5;Q66K66	-0.135	0.263	-0.117	0.492	-0.164	0.355	-0.205	0.086	-0.206	0.222	-0.218	0.215	0.073	0.543	0.1	0.556	0.026	0.883
	133	P43034;I3L3N5;P43034-2	0.133	0.269	0.025	0.884	-0.011	0.949	0.101	0.402	-0.096	0.574	0.238	0.176	0.139	0.246	0.076	0.657	0.239	0.173
	134	E7EX60;Q5T7F0;E9PEP6;O14786-3;O14786-2;O14786;Q5JWQ4;Q5JWQ6;H0Y4A0;V9GYL7	-0.132	0.273	0.064	0.708	-0.051	0.773	-0.136	0.259	-0.015	0.929	-0.243	0.166	-0.148	0.217	0.031	0.858	-.370*	0.031
	135	Q06033-2;Q06033;A0A087WW43;E7ET33;I3L3L3	-0.13	0.279	0.213	0.205	-0.217	0.217	-.268*	0.024	0.033	0.844	-.475**	0.005	-0.207	0.083	0.07	0.68	-.463**	0.006
	136	P01042	-0.13	0.281	0.101	0.55	-0.002	0.991	-0.058	0.629	0.04	0.814	-0.097	0.584	-0.065	0.593	0.09	0.594	-0.092	0.603
	137	P09871;F8WCZ6;H0Y5D1;F5H7T4	-0.129	0.282	-0.024	0.888	0.032	0.858	-0.098	0.415	-0.014	0.936	-0.155	0.382	-0.146	0.223	0.011	0.948	-0.268	0.126
	138	P03951;P03951-2;X6R3B1;D6RB32;H0Y596	-0.128	0.289	-0.089	0.6	-0.163	0.358	-0.147	0.22	0.012	0.943	-0.26	0.138	-0.171	0.153	-0.155	0.36	-0.173	0.327
	139	P01616	0.127	0.29	0.205	0.224	0.305	0.08	0.156	0.193	0.208	0.217	0.101	0.57	0.124	0.303	0.3	0.071	-0.108	0.542
	140	P04004	0.127	0.29	0.213	0.206	-0.158	0.373	0.108	0.368	0.176	0.298	0.038	0.83	0.116	0.334	0.066	0.699	0.117	0.511
	141	P08519;A0A087WWY0;Q16609	-0.126	0.294	-0.002	0.993	-0.148	0.404	-0.06	0.616	0.015	0.931	-0.123	0.487	-0.171	0.154	-0.128	0.449	-0.204	0.248
	142	A0A087WTK4	0.126	0.295	0.188	0.266	0.225	0.202	0.016	0.895	-0.079	0.643	0.092	0.606	0.173	0.149	0.27	0.105	0.074	0.679
	143	A0A075B7B8	-0.125	0.3	0.006	0.972	0.12	0.5	-0.131	0.276	0.021	0.902	-0.303	0.082	-0.084	0.488	-0.17	0.314	-0.227	0.196
	144	P56199	-0.124	0.302	-0.184	0.275	0.257	0.142	-0.115	0.338	-0.194	0.25	-0.053	0.766	-0.008	0.948	0.022	0.896	-0.053	0.767
	145	P03950	0.124	0.303	0.068	0.689	-0.184	0.299	0.092	0.445	0.073	0.666	0.074	0.676	0.081	0.499	-0.023	0.892	0.066	0.709
	146	P02745;X6RLJ0	-0.123	0.308	0.181	0.284	-.520**	0.002	-0.186	0.12	0.157	0.352	-.377*	0.028	-0.097	0.421	0.128	0.451	-0.31	0.074
	147	P01598	-0.122	0.312	-0.012	0.944	-0.312	0.072	-0.12	0.32	-0.046	0.786	-0.23	0.191	0.03	0.802	0.21	0.212	-0.294	0.092
	148	P0C0L4;P0C0L4-2	0.121	0.316	0.187	0.267	0.275	0.115	0.081	0.502	0.13	0.445	0.025	0.89	0.183	0.126	0.276	0.099	0.045	0.8
	149	P60709;G5E9R0;E7EVS6;C9JZR7;Q6S8J3;C9JTX5;C9JUM1;P0CG39;Q9BYX7;F8WCH0	-0.12	0.32	-.442**	0.006	-.358*	0.038	-0.076	0.528	-0.312	0.06	0.116	0.515	-0.145	0.229	-.351*	0.033	0.095	0.593
	150	P04196	-0.119	0.323	-0.066	0.696	-0.165	0.351	-0.129	0.283	-0.145	0.392	-0.088	0.622	-0.202	0.091	-0.108	0.523	-0.242	0.168
	151	P01620	-0.118	0.326	-0.066	0.697	-0.044	0.806	-0.139	0.249	-0.157	0.354	-0.134	0.449	-0.011	0.929	.373*	0.023	-0.099	0.579
	152	V9GYM3;P02652;V9GYG9;V9GYE3;V9GYC1;V9GYS1	-0.118	0.326	0.088	0.603	0.319	0.066	-0.196	0.101	0.041	0.809	-.424*	0.012	-0.001	0.996	0.125	0.461	-0.249	0.155
	153	Q96RW7-2;Q96RW7;Q5TCP6	0.116	0.334	0.222	0.186	.397*	0.02	0.026	0.831	0.163	0.336	-0.087	0.626	0.12	0.317	0.074	0.663	0.163	0.357
	154	P01772	-0.116	0.335	-0.063	0.711	-0.001	0.996	-0.117	0.329	-0.091	0.591	-0.126	0.478	-0.11	0.361	-0.053	0.757	-0.058	0.746
	155	A0A075B6I7;F8W8C9;P12018	0.116	0.337	0.164	0.331	0.228	0.194	0.067	0.579	0.082	0.629	0.024	0.893	0.161	0.18	-0.115	0.496	-0.223	0.205
	156	A0A075B6I0	-0.114	0.345	-0.159	0.348	-0.139	0.432	-0.096	0.426	-0.205	0.223	0.015	0.934	-0.034	0.777	-0.04	0.813	0.035	0.844
	157	P04217;REV__E9PJW4;REV__E9PM62;CON__Q2KJF1	0.113	0.347	.395*	0.016	-.573**	0	0.066	0.583	0.262	0.117	-0.043	0.809	-0.018	0.879	0.244	0.145	-0.137	0.439
	158	P51884	-0.111	0.355	-0.01	0.955	-0.085	0.632	-0.127	0.291	-0.061	0.719	-0.158	0.373	-0.083	0.493	0.074	0.661	-0.168	0.343
	159	P04180;J3QSE5;J3QKT0;I3L1Q6	0.111	0.358	0.098	0.565	-0.054	0.762	0.228	0.055	0.233	0.165	0.263	0.134	-0.022	0.856	-0.048	0.777	0.091	0.608
	160	P06396;P06396-4;P06396-3;Q5T0H8;Q5T0H7;Q5T0I1;REV__H0YJM7	-0.111	0.358	-0.224	0.183	-.367*	0.033	-0.063	0.603	-0.075	0.66	-0.013	0.942	-0.155	0.197	-0.216	0.199	0.05	0.779
	161	P29622	0.111	0.358	0.167	0.325	-0.272	0.119	0.059	0.626	0.188	0.264	-0.025	0.889	0.035	0.773	0.07	0.68	0.065	0.714
	162	P06312;P06313	-0.11	0.359	-0.142	0.402	-0.285	0.102	-0.118	0.325	-0.144	0.394	-0.156	0.379	-0.021	0.865	-0.083	0.624	0.094	0.596
	163	Q96SN8-4;Q96SN8-3;Q96SN8-2;Q96SN8;Q5JTU8;B1AMJ5	-0.109	0.367	-0.002	0.989	0.176	0.319	-0.202	0.092	-0.121	0.477	-0.258	0.14	-0.084	0.484	0.099	0.561	-0.234	0.182
	164	P22692;P22692-2	0.108	0.371	0.061	0.721	.387*	0.024	0.065	0.589	-0.106	0.534	0.222	0.206	0.115	0.34	-0.081	0.634	0.241	0.17
	165	Q5T4S7-3;Q5T4S7-4;Q5T4S7;Q5T4S7-2;X6R960;Q5T4S7-5;Q5TBN9;X6RE05	0.107	0.372	0.031	0.856	0.099	0.576	0.095	0.432	-0.026	0.877	0.187	0.29	0.087	0.472	-0.08	0.639	0.178	0.314
	166	P04430	-0.107	0.375	-0.078	0.645	0.204	0.247	-0.067	0.58	-0.071	0.678	-0.078	0.66	-0.013	0.917	0.105	0.535	-0.202	0.253
	167	P01876	-0.107	0.376	0.106	0.532	-0.058	0.744	-0.076	0.526	0.116	0.494	-0.335	0.053	0.025	0.839	0.074	0.664	0.199	0.259
	168	P49908;D6REX5;D6RIS9;R4GMT5	-0.107	0.376	-.396*	0.015	-.398*	0.02	-0.024	0.845	-0.279	0.095	0.198	0.263	-0.206	0.085	-.458**	0.004	0.064	0.721
	169	B1AMI1;B1AMI2;O95477	-0.103	0.392	-0.081	0.634	0.157	0.374	-0.023	0.85	-0.048	0.777	-0.009	0.958	-0.115	0.341	-0.204	0.225	-0.048	0.789
	170	P02763	-0.103	0.393	-0.058	0.733	-0.095	0.593	-0.044	0.715	0.046	0.786	-0.134	0.451	-0.024	0.845	-0.003	0.985	-0.072	0.684
	171	H0YAC1;P03952;E9PBC5;C9J075;P20718	0.103	0.394	.376*	0.022	-0.16	0.366	0.125	0.297	.428**	0.008	-0.194	0.271	0.061	0.612	0.298	0.073	-0.2	0.257
	172	A0A087WTM7;A8MUN2;G3V186;E9PEW5;Q9ULK0	-0.102	0.396	0.118	0.486	-0.226	0.2	0.124	0.301	0.069	0.686	0.166	0.347	0.054	0.654	0.071	0.675	0.051	0.776
	173	P69905;G3V1N2	0.101	0.404	0.081	0.634	-0.015	0.932	0.103	0.392	0.234	0.164	-0.057	0.747	0.059	0.625	-0.012	0.942	0.185	0.294
	174	A0A075B6S8	-0.1	0.407	-0.041	0.81	-0.073	0.684	-0.072	0.55	-0.101	0.553	-0.072	0.686	-0.078	0.517	-0.246	0.143	-0.071	0.691
	175	A0A087WYC5;A0A087WSX2	-0.1	0.407	-0.107	0.528	-0.157	0.376	0.013	0.912	0.011	0.947	0.01	0.955	-0.054	0.656	0.006	0.971	-0.015	0.933
	176	E7EU96;Q5U5J2;Q8NEV1;P68400	0.099	0.41	0.221	0.19	-0.241	0.169	0.144	0.231	0.319	0.055	0.02	0.91	0.019	0.876	0.184	0.277	-0.108	0.544
	177	P00748	-0.099	0.41	0.11	0.516	0.334	0.053	-0.094	0.437	0.039	0.817	-0.218	0.215	-0.058	0.628	0.123	0.468	-0.261	0.136
	178	P00740;P00740-2	0.099	0.411	-0.005	0.977	-0.019	0.915	0.168	0.161	0.123	0.468	0.202	0.251	0.038	0.75	-0.117	0.492	0.19	0.282
	179	P05160;CON__Q2TBQ1	-0.099	0.411	0.025	0.885	-0.033	0.853	-0.101	0.401	0.054	0.752	-0.172	0.332	-0.053	0.659	0.017	0.919	-0.059	0.739
	180	Q96PD5;Q96PD5-2;M0QYW3	-0.097	0.421	-0.142	0.403	-0.069	0.698	-0.022	0.856	-0.043	0.799	0.014	0.939	-0.232	0.052	-0.222	0.188	-0.216	0.22
	181	P01602	-0.097	0.423	-0.12	0.479	-0.165	0.351	0.009	0.938	0.062	0.717	-0.069	0.697	-0.038	0.751	-0.028	0.871	-0.248	0.157
	182	Q15166;F8WD41;C9JZ99	-0.097	0.423	-0.245	0.144	0.07	0.692	-0.129	0.284	-0.18	0.288	-0.106	0.552	-0.143	0.234	-0.234	0.164	-0.114	0.52
	183	P01763	0.096	0.425	0.035	0.836	-0.261	0.136	0.151	0.209	0.082	0.628	0.304	0.08	-0.038	0.752	-0.089	0.602	0.188	0.287
	184	A0A075B6J9	-0.096	0.428	-0.164	0.331	-0.109	0.541	-0.016	0.893	-0.131	0.439	0.103	0.562	-0.131	0.278	0.158	0.349	-0.147	0.406
	185	P04208	0.095	0.429	-0.179	0.288	-0.271	0.121	0.231	0.052	-0.003	0.987	.451**	0.007	-0.042	0.728	-0.173	0.307	-0.1	0.574
	186	Q9BXR6	0.095	0.433	0.058	0.734	-0.112	0.527	0.021	0.861	0	0.998	0.041	0.816	0.092	0.447	0.095	0.576	0.094	0.595
	187	P05546;CON__ENSEMBL:ENSBTAP00000018574	0.094	0.435	0.138	0.414	0.025	0.889	0.085	0.481	0.124	0.465	0.08	0.652	0.037	0.758	0.095	0.578	0.066	0.711
	188	E7EPZ9;P22105-3;A0A087X0I0;P22105-2;Q16473;C9J7W4	0.094	0.437	0.194	0.249	-0.115	0.517	-0.026	0.828	0.188	0.264	-0.186	0.293	0.086	0.474	0.169	0.317	0.042	0.815
	189	Q9NZP8;F5H6S5;H0YFL7;F5GWF3;F5H7C8;H0YGP8;F5H2Z5	0.092	0.445	-0.056	0.741	-0.041	0.818	0.087	0.47	-0.108	0.524	0.329	0.057	0.012	0.918	-0.058	0.731	0.214	0.225
	190	P80748	-0.09	0.455	0.098	0.565	0.172	0.33	-0.053	0.661	0.163	0.335	-0.229	0.193	-0.087	0.473	-0.024	0.886	0.019	0.913
	191	A0A075B6S9	0.087	0.471	0.247	0.14	-0.215	0.223	0.052	0.667	0.109	0.52	0.021	0.907	0.098	0.418	-0.054	0.751	-0.058	0.746
	192	H0Y755;M9MML0;P08637;C9JC71	-0.086	0.475	-0.146	0.389	-.341*	0.049	-0.145	0.227	-0.264	0.114	-0.05	0.779	0.034	0.778	-0.059	0.728	0.091	0.608
	193	K7ER74;P02655;Q6P163;V9GYJ8;K7EMC3	-0.085	0.479	0.017	0.921	0.026	0.884	-0.105	0.382	0.047	0.784	-0.239	0.174	-0.055	0.65	0.068	0.688	-0.07	0.695
	194	P01601	0.085	0.481	0.173	0.306	0.108	0.542	0.04	0.739	0.121	0.476	-0.065	0.715	0.039	0.749	0.102	0.546	-0.111	0.531
	195	P19823;A0A087WTE1;Q5T987	0.085	0.482	0.096	0.574	0.029	0.871	-0.016	0.892	-0.123	0.469	0.086	0.627	-0.016	0.896	0.034	0.84	-0.01	0.953
	196	A0A075B6I8	-0.085	0.483	-0.117	0.489	0.004	0.983	-0.063	0.6	-0.153	0.365	0.077	0.665	-0.052	0.667	-0.197	0.242	0.214	0.225
	197	P33151;I3L1J2;P33151-2;H3BPG1;H3BR64;H3BR11	0.084	0.486	-0.119	0.484	0.138	0.437	0.151	0.209	0.015	0.932	0.274	0.117	0.046	0.705	-0.074	0.664	0.145	0.413
	198	P43652	0.084	0.486	0.285	0.088	.544**	0.001	0.05	0.676	.360*	0.029	-0.274	0.116	0.128	0.287	0.217	0.197	-0.078	0.659
	199	Q6EMK4	0.084	0.488	-0.009	0.958	0.157	0.374	0.043	0.72	0.031	0.855	0.037	0.836	0.125	0.298	-0.021	0.901	0.268	0.126
	200	P13796;Q5TBN3;P13796-2;Q5TBN5	0.081	0.502	0.181	0.285	-0.218	0.215	0.026	0.83	0.211	0.21	-0.11	0.537	0.078	0.519	0.17	0.313	0.009	0.961
	201	P01833	-0.081	0.504	-0.024	0.887	-0.023	0.896	-0.139	0.248	-0.004	0.98	-0.263	0.132	-0.036	0.768	-0.005	0.977	-0.123	0.488
	202	P02776	-0.08	0.508	-0.263	0.115	-.394*	0.021	0.016	0.895	-0.089	0.602	0.103	0.564	-0.093	0.441	-0.249	0.138	0.08	0.653
	203	P01624	0.079	0.512	.381*	0.02	.511**	0.002	-0.006	0.958	0.24	0.153	-0.187	0.289	0.104	0.387	-0.125	0.461	-.454**	0.007
	204	P01719	0.078	0.519	0.23	0.17	-0.314	0.071	0.087	0.469	0.098	0.562	0.113	0.524	0.005	0.967	0.045	0.793	0.079	0.658
	205	P01612	-0.077	0.521	0.121	0.475	0.197	0.264	-0.089	0.462	0.093	0.585	-0.247	0.16	-0.051	0.674	0.187	0.267	-0.316	0.069
	206	P01615	-0.077	0.525	-0.093	0.582	0.129	0.467	0	0.998	-0.143	0.397	0.125	0.48	-0.039	0.748	0.027	0.872	-0.098	0.582
	207	Q6UXB8;Q6UXB8-2	0.076	0.531	-0.003	0.987	-0.133	0.452	-0.029	0.811	-0.113	0.505	0.056	0.754	0.076	0.53	0.063	0.711	0.084	0.636
	208	P04114	0.075	0.533	0.072	0.674	-0.272	0.12	-0.083	0.491	0.073	0.666	-0.161	0.363	-0.079	0.511	0.196	0.245	-0.189	0.284
	209	P07358;F5GY80;F5H7G1	0.073	0.543	0.116	0.496	-0.108	0.544	0.097	0.421	0.108	0.524	0.096	0.59	0.064	0.598	0.066	0.698	0.089	0.619
	210	P13473-2;P13473;P13473-3;H0YCG2	0.073	0.545	0.249	0.137	-.455**	0.007	0.099	0.411	0.279	0.094	-0.086	0.629	0.073	0.548	0.182	0.28	-0.102	0.566
	211	Q9Y490;Q9Y4G6;H0YMT1	0.073	0.548	-0.18	0.286	-0.239	0.174	0.194	0.104	0.013	0.941	.346*	0.045	-0.047	0.697	-0.212	0.207	0.153	0.388
	212	Q02985-2;Q02985;A0A087WYK9;Q6NSD3;V9GYX2	0.072	0.551	0.006	0.973	-0.01	0.953	0.016	0.892	-0.051	0.762	0.067	0.705	0.108	0.372	0.081	0.635	0.103	0.56
	213	Q8NFC6;H0Y9Y2	-0.072	0.551	-0.09	0.594	-0.119	0.503	-0.038	0.751	-0.056	0.742	-0.034	0.847	0.004	0.975	-0.016	0.923	-0.014	0.938
	214	P01024;M0QYC8;M0QXZ3;M0R0Q9;M0R1Q1;Q9BU76-4;O95568	0.071	0.556	0.317	0.056	-.498**	0.003	0.134	0.264	.348*	0.035	-0.087	0.625	0.21	0.078	.395*	0.015	-0.082	0.644
	215	P48740;C9JMA2	-0.071	0.557	0.046	0.787	0.262	0.134	-0.122	0.31	-0.026	0.88	-0.211	0.231	-0.136	0.259	0.036	0.832	-.357*	0.038
	216	P02790;Q9BS19	0.07	0.56	0.187	0.267	-0.212	0.23	0.029	0.813	0.138	0.415	-0.042	0.812	0.051	0.672	0.171	0.311	-0.003	0.987
	217	A0A075B6R9	-0.07	0.562	-0.022	0.896	0.099	0.577	-0.1	0.408	-0.046	0.786	-0.15	0.398	-0.044	0.713	0.011	0.948	-0.011	0.952
	218	P01009;P01009-2;P01009-3;G3V544;G3V5R8;G3V387	-0.07	0.562	-0.128	0.449	0.086	0.631	-0.084	0.487	-0.162	0.338	-0.012	0.946	-0.139	0.249	-0.148	0.381	-0.128	0.472
	219	P0CG06;A0A075B6L0	-0.07	0.562	-0.108	0.525	-0.039	0.825	0.035	0.772	-0.009	0.956	0.114	0.519	-0.111	0.359	-0.085	0.618	-.452**	0.007
	220	P08185;G3V350;G3V4V7	0.07	0.563	0.125	0.462	0.173	0.327	0.107	0.377	0.054	0.752	0.172	0.33	-0.047	0.695	0.083	0.627	-0.112	0.527
	221	A0A087X1J7;P22352;H0YBE4;E5RG32;Q6NXQ3;H0YC19	-0.069	0.567	0.051	0.766	-0.049	0.784	-0.135	0.262	-0.003	0.984	-0.233	0.186	-0.123	0.306	-0.054	0.749	-0.126	0.479
	222	P62937;F8WE65;C9J5S7;P62937-2;A0A075B767;A0A075B759;Q9Y536;F5H284;E5RIZ5;A2BFH1	0.069	0.568	-0.188	0.265	-0.203	0.249	0.104	0.389	-0.086	0.613	0.257	0.142	-0.051	0.67	-0.227	0.177	0.16	0.365
	223	K7ERI9;P02654	0.069	0.57	-0.01	0.953	0.213	0.226	0.047	0.697	0.007	0.966	0.12	0.5	0.053	0.66	0.132	0.435	0.147	0.406
	224	P23142;CON__ENSEMBL:ENSBTAP00000016046	0.068	0.571	0.098	0.562	-0.287	0.1	0.003	0.983	-0.008	0.964	0.015	0.931	-0.002	0.985	0.035	0.835	-0.06	0.737
	225	Q6UX71;Q6UX71-2	0.068	0.572	-0.026	0.878	-0.122	0.49	0.023	0.848	0.077	0.652	-0.062	0.727	-0.034	0.775	-0.188	0.265	0.039	0.828
	226	P04075;P04075-2;H3BQN4;J3KPS3;H3BPS8;H3BUH7;H3BR04;H3BMQ8;H3BU78;H3BR68	-0.068	0.576	-0.273	0.102	-0.261	0.136	-0.08	0.505	-0.139	0.411	-0.033	0.854	-0.11	0.361	-0.317	0.056	0.112	0.528
	227	A0A087WYE1	-0.067	0.577	-0.116	0.493	-0.021	0.907	0.209	0.08	0.056	0.742	0.303	0.082	0.153	0.202	-0.061	0.72	0.045	0.8
	228	P43251-4;P43251;P43251-3;P43251-2;C9JSN9	0.067	0.578	-0.004	0.98	0.076	0.669	0.096	0.426	0.146	0.39	0.067	0.705	0.11	0.362	0.099	0.558	0.17	0.336
	229	Q86UX7-2;Q86UX7;F5H1C6;H0YFT5;F5H3I6;G3V1L6;Q9BQL6-3;Q9BQL6	0.065	0.592	-.351*	0.033	-.424*	0.013	0.137	0.253	-0.169	0.318	.355*	0.039	-0.071	0.555	-.385*	0.019	0.24	0.171
	230	P02042;E9PFT6;E9PEW8;C9JRG0;A8MUF7	0.065	0.593	-0.016	0.926	-.373*	0.03	0.084	0.487	0.192	0.256	-0.026	0.886	0.049	0.682	-0.131	0.44	0.193	0.275
	231	Q12805-2;Q12805-4;Q12805-3;Q12805;Q12805-5;Q580Q6;C9JQX7;C9J4J8;C9JPZ9;C9JUM4	-0.064	0.595	0.065	0.704	0.046	0.796	-0.082	0.498	-0.005	0.976	-0.136	0.442	-0.105	0.382	0.038	0.821	-0.205	0.245
	232	P10643;CON__Q29RQ1	0.064	0.596	-0.023	0.892	-0.107	0.547	0.084	0.488	0.028	0.868	0.163	0.357	-0.044	0.716	-0.098	0.563	0.022	0.9
	233	H0YL18;P61769;H0YLF3;F5H6I0	-0.064	0.597	-0.038	0.822	0.226	0.198	-0.064	0.597	-0.003	0.988	-0.134	0.448	0.004	0.973	0.063	0.711	-0.12	0.497
	234	P01597	-0.064	0.598	-0.064	0.706	-0.029	0.872	-0.034	0.779	0.009	0.957	-0.078	0.661	-0.059	0.623	-0.026	0.877	-0.106	0.549
	235	P18135	-0.063	0.602	-0.063	0.713	0.177	0.316	-0.076	0.528	-0.091	0.594	-0.055	0.758	0.018	0.879	0.028	0.868	0.038	0.831
	236	P18428	0.063	0.603	0.057	0.736	-0.033	0.852	0.085	0.481	0.036	0.831	0.139	0.433	0.148	0.218	0.231	0.169	0.099	0.576
	237	H0YD13;H0YDW7;H0YCV9;H0Y5E4;P16070-15;P16070-18;P16070-12;P16070-14;P16070-13;P16070-11;P16070-10;P16070-16;P16070-8;P16070-9;P16070-17;P16070-6;P16070-4;P16070-3;P16070-7;P16070-5;P16070;E9PKC6;H0YDX6;H0Y2P0;Q86UZ1;H0YD17;P16070-19	0.062	0.605	0.311	0.061	.356*	0.039	0.014	0.91	0.261	0.118	-0.171	0.333	-0.093	0.441	0.169	0.317	-0.331	0.056
	238	P01717	0.063	0.605	0.046	0.785	-0.079	0.659	0.097	0.422	0.107	0.527	0.073	0.68	0.079	0.512	0.014	0.934	-0.101	0.57
	239	P35858;P35858-2	0.062	0.607	-0.088	0.603	0.205	0.245	0.116	0.334	-0.015	0.929	0.252	0.151	0.056	0.641	0.035	0.839	0.072	0.685
	240	A0A075B6I5;P06316	-0.062	0.608	-0.125	0.459	-0.158	0.373	-0.005	0.97	0.03	0.859	-0.045	0.799	-0.074	0.537	-0.05	0.77	0.043	0.811
	241	P01767	-0.061	0.611	0.14	0.409	0.137	0.44	-0.08	0.506	0.113	0.504	-0.25	0.154	-0.058	0.633	0.07	0.68	-0.175	0.322
	242	P01613	-0.061	0.612	0.021	0.9	0.276	0.114	-0.116	0.335	-0.104	0.542	-0.163	0.358	0.112	0.354	0.211	0.209	-0.095	0.593
	243	A0A075B7E8	0.061	0.614	0.134	0.43	0.01	0.956	-0.009	0.94	0.041	0.81	-0.07	0.695	0.08	0.505	-0.16	0.345	-0.167	0.344
	244	P37802;P37802-2;X6RJP6;C9J5W6;Q9UI15	0.061	0.615	-0.137	0.417	-0.146	0.411	0.134	0.266	-0.004	0.981	0.259	0.14	-0.057	0.635	-0.205	0.223	0.155	0.382
	245	P01008;Q8TCE1	0.06	0.617	-0.138	0.416	0.195	0.269	-0.052	0.667	-0.236	0.16	0.087	0.624	0.013	0.917	-0.125	0.46	0.174	0.326
	246	P04003;A6PVY5;F2Z2V7;CON__Q28065	-0.06	0.622	-0.005	0.976	0.224	0.202	0.104	0.388	0.141	0.407	0.096	0.591	-0.161	0.18	-0.133	0.433	-0.134	0.451
	247	P04209	-0.06	0.622	0.111	0.515	0.015	0.935	-0.035	0.775	0.055	0.747	-0.074	0.677	-0.076	0.53	-0.308	0.064	-0.323	0.062
	248	P06276;F8WF14;F8WEX7;H0Y885;H7C4Y0	0.058	0.631	0.092	0.587	-0.07	0.693	0.063	0.601	0.165	0.328	-0.044	0.805	0.1	0.409	0.122	0.471	0.048	0.787
	249	P00739;P00739-2;J3KTC3	0.057	0.636	0.076	0.655	-0.052	0.771	0.063	0.604	0.065	0.701	0.106	0.552	-0.037	0.759	-0.036	0.834	0.094	0.598
	250	P07225;G5E9F8;H7BXT0;C9K0R0;CON__P07224	-0.056	0.646	0.049	0.771	-0.169	0.34	0.018	0.885	0.153	0.367	-0.1	0.573	-0.08	0.508	0.028	0.868	-0.133	0.454
	251	A0A075B6J7	-0.054	0.652	-0.067	0.695	0.081	0.649	-0.033	0.788	-0.013	0.94	-0.007	0.969	-0.063	0.599	0.069	0.685	-0.085	0.633
	252	P00450	-0.054	0.653	0.248	0.139	-0.222	0.207	-0.065	0.589	0.114	0.501	-0.183	0.3	-0.08	0.506	0.222	0.186	-0.293	0.092
	253	D6R934;P02746;D6RGJ1	0.054	0.654	-0.012	0.942	0.09	0.613	0.109	0.365	0.039	0.817	0.148	0.405	0.061	0.614	-0.027	0.872	0.059	0.74
	254	P01877	-0.054	0.654	0.036	0.835	0.154	0.386	-0.058	0.633	0.18	0.287	-0.28	0.109	-0.025	0.839	0.183	0.278	-0.218	0.215
	255	P06317	-0.054	0.655	-0.042	0.806	0.109	0.54	-0.059	0.625	-0.073	0.667	-0.032	0.856	0.026	0.828	-0.16	0.343	-0.045	0.799
	256	P07195;A8MW50;C9J7H8;F5H793	-0.054	0.655	-0.304	0.067	-.357*	0.038	0.02	0.87	-0.124	0.465	0.159	0.371	-0.186	0.12	-.346*	0.036	0.025	0.888
	257	P02748;CON__Q3MHN2;Q96BY6-2	0.054	0.657	-0.056	0.74	.414*	0.015	0.088	0.465	-0.073	0.667	0.257	0.143	-0.049	0.688	-0.136	0.422	0.125	0.481
	258	O60462-3;O60462-4;O60462-5;O60462-2;O60462;O60462-6;C9JH98	0.053	0.659	0.041	0.81	0.051	0.776	0.104	0.388	0.156	0.355	0.027	0.878	0.046	0.702	0.064	0.706	-0.088	0.622
	259	Q03591;B1AKG0	0.053	0.662	0.102	0.548	-0.194	0.271	0.011	0.93	0.024	0.887	0.024	0.894	0.025	0.839	0.128	0.45	0.006	0.973
	260	Q5SR44;E9PDY4;P17927;E9PQN4;H0YE06;Q2VPA4-3;Q2VPA4;Q2VPA4-2	-0.053	0.663	-0.123	0.469	-0.163	0.358	-0.123	0.307	-0.288	0.084	-0.003	0.985	0.054	0.653	0.048	0.778	-0.058	0.743
	261	Q9NPH3-2;Q9NPH3;Q9NPH3-5;Q9NPH3-3;C9J1D9;C9J9W1;C9JT28;H7C3W4	-0.052	0.664	-0.018	0.915	-0.036	0.838	-0.198	0.097	-0.114	0.502	-0.239	0.173	-0.022	0.853	-0.094	0.578	0.104	0.557
	262	P01344;P01344-3;P01344-2	-0.052	0.669	-0.205	0.224	-.412*	0.016	-0.082	0.497	-0.064	0.707	-0.132	0.458	0.055	0.648	0.163	0.334	-0.133	0.453
	263	Q15848	-0.05	0.676	0.067	0.694	0.016	0.928	-0.181	0.131	-0.114	0.502	-0.223	0.205	-0.126	0.295	-0.03	0.861	-0.148	0.404
	264	P80419	0.05	0.678	-0.105	0.537	0.008	0.964	0.153	0.203	0.04	0.815	0.229	0.192	0.101	0.4	0.021	0.9	0.164	0.354
	265	P00742;Q5JVE8;B7ZBK1;F8WBM7	0.05	0.681	0.296	0.075	.495**	0.003	-0.01	0.933	0.288	0.084	-0.261	0.135	0.1	0.407	0.211	0.21	-0.052	0.771
	266	P0DJI8;E9PQD6	0.048	0.688	-0.013	0.938	-0.178	0.314	0.097	0.422	-0.028	0.869	0.265	0.13	-0.06	0.618	-0.079	0.64	0.015	0.934
	267	P62328;Q5T4B6	0.048	0.69	-.332*	0.045	-.492**	0.003	0.135	0.262	-0.181	0.283	.367*	0.033	-0.044	0.718	-.330*	0.046	0.227	0.197
	268	P02649;H0Y7L5;E9PEV4;E7ERP7;CON__Q03247	0.047	0.696	0.08	0.637	0.123	0.487	0.032	0.79	0.114	0.502	0.009	0.961	0.02	0.871	0.051	0.765	0.165	0.35
	269	P15814;C9JEE0	-0.047	0.696	-0.061	0.722	-0.03	0.868	-0.001	0.994	-0.003	0.986	0.003	0.985	-0.031	0.795	-0.069	0.686	-0.129	0.467
	270	P04207	-0.047	0.698	0.04	0.813	0.057	0.749	-0.057	0.638	0.018	0.916	-0.145	0.414	-0.004	0.973	0.055	0.749	-0.103	0.562
	271	Q96KN2	-0.047	0.699	-0.071	0.675	-0.204	0.248	-0.102	0.398	-0.025	0.881	-0.182	0.304	-0.007	0.953	-0.014	0.933	-0.071	0.691
	272	Q9HDC9;H0Y512;Q9HDC9-2	0.046	0.7	0.163	0.335	-0.256	0.143	0.065	0.589	0.153	0.367	-0.022	0.903	0.079	0.512	0.163	0.334	-0.034	0.849
	273	P01611	-0.046	0.701	-0.02	0.907	0.012	0.948	-0.01	0.935	0.035	0.836	-0.085	0.631	0.079	0.511	0.12	0.479	-0.022	0.903
	274	P01770	0.046	0.703	0.091	0.593	-0.202	0.252	0.016	0.893	0.069	0.685	-0.057	0.748	0.028	0.816	0.096	0.571	-0.107	0.546
	275	P68133;P68032;P63267;P62736;Q5T8M8;Q5T8M7;A6NL76;P63267-2;C9JFL5;F6UVQ4;F6QUT6;F8WB63;B8ZZJ2	0.046	0.704	-0.288	0.084	.388*	0.023	0.113	0.349	-0.173	0.305	.373*	0.03	-0.066	0.584	-0.308	0.064	0.243	0.166
	276	Q9NZL9-4;Q9NZL9-2;Q9NZL9;Q9NZL9-3;E5RJR3;H7C0X7;Q9NZL9-5	-0.046	0.705	-0.018	0.916	0.246	0.16	0.035	0.77	0.107	0.528	-0.009	0.962	-0.06	0.621	-0.09	0.596	0.064	0.721
	277	A0A087WSY8	-0.045	0.707	-0.186	0.271	0.084	0.636	-0.02	0.866	-0.187	0.267	0.121	0.496	0.036	0.765	-0.134	0.428	0.187	0.29
	278	A0A087WXL8	0.045	0.707	0.264	0.114	-0.301	0.083	-0.135	0.262	0.079	0.644	-.346*	0.045	-0.145	0.227	0.063	0.709	-.394*	0.021
	279	P07359	-0.045	0.708	-0.266	0.112	0.003	0.987	-0.023	0.849	-0.237	0.159	0.162	0.36	-0.119	0.323	-0.2	0.236	-0.004	0.983
	280	P08571;D6RFL4	0.045	0.708	0.224	0.182	-0.146	0.41	-0.04	0.74	0.053	0.756	-0.128	0.47	0.026	0.827	0.211	0.209	-0.184	0.298
	281	P06331	-0.045	0.71	-0.319	0.054	-.561**	0.001	0.041	0.735	-0.193	0.253	0.331	0.056	-0.004	0.974	-0.193	0.253	0.299	0.086
	282	G3XAK1;P26927;Q2TV78;Q2TV78-2;H7C0F8	0.044	0.716	0.068	0.69	0.005	0.98	0.039	0.745	0.042	0.805	0.081	0.647	-0.009	0.943	0.029	0.864	0.083	0.639
	283	P67936;K7EMU5;K7EPV9;K7EPB9;U3KQK2;Q2TAC2-2;Q2TAC2	-0.044	0.718	-.380*	0.02	-0.292	0.094	0.041	0.737	-0.211	0.21	0.246	0.161	-0.177	0.139	-.427**	0.008	0.102	0.567
	284	P22891;P22891-2	0.043	0.723	0.135	0.427	-0.144	0.415	-0.155	0.196	-0.025	0.885	-0.262	0.134	0.166	0.167	0.07	0.681	0.263	0.132
	285	P23528;G3V1A4;E9PP50;E9PK25;E9PQB7;E9PLJ3;E9PS23;Q9Y281-3;Q9Y281	0.041	0.736	-0.273	0.102	-0.246	0.161	0.073	0.548	-0.138	0.417	0.243	0.166	-0.055	0.649	-0.276	0.098	0.206	0.243
	286	P02787;H7C5E8;C9JVG0;F8WCI6;F8WEK9;F8WC57	-0.04	0.742	0.179	0.29	0.184	0.297	-0.132	0.273	0.018	0.914	-0.304	0.08	-0.076	0.528	0.062	0.715	-0.307	0.077
	287	P23142-4;P23142-2;P23142-3;B1AHM7;B1AHM9;B1AHN3;B1AHM8;B1AHM6	0.039	0.744	0.255	0.127	-.431*	0.011	-0.047	0.696	0.176	0.298	-0.221	0.21	0.075	0.533	0.213	0.206	-0.138	0.437
	288	Q14520-2;Q14520	0.039	0.748	0.031	0.856	-0.154	0.384	0.006	0.962	-0.028	0.867	0.028	0.875	0.005	0.968	0.008	0.962	-0.028	0.874
	289	Q9Y6R7;A0A087WXI2;A0A087WUZ2	0.039	0.748	0.191	0.258	-0.297	0.088	-0.006	0.961	0.172	0.308	-0.208	0.239	0.096	0.427	0.174	0.302	-0.084	0.635
	290	A0A075B6K1	0.039	0.749	0.143	0.399	0.028	0.877	-0.002	0.986	0.073	0.667	-0.072	0.686	0.017	0.891	-0.263	0.116	0.157	0.376
	291	P01775	0.038	0.751	0.076	0.654	-0.065	0.716	-0.006	0.958	0.053	0.755	-0.055	0.755	0.069	0.57	0.124	0.465	0.018	0.918
	292	P01824	-0.038	0.751	-0.195	0.247	0.206	0.242	0.007	0.956	-0.229	0.173	.359*	0.037	-0.031	0.799	-0.097	0.567	0.172	0.332
	293	P09172;Q5T382	-0.038	0.754	-0.124	0.464	0.149	0.4	-0.106	0.379	-0.191	0.258	-0.039	0.828	-0.162	0.177	-0.183	0.278	-0.205	0.244
	294	A6NKB8;Q9H4A4;A0A087WU27;A0A087WUS4;C9JMZ3;H7C2T3	-0.037	0.758	-0.059	0.728	-0.058	0.743	-0.004	0.971	-0.101	0.552	0.041	0.816	0.03	0.805	0.002	0.99	-0.035	0.845
	295	Q06141	0.037	0.76	0.023	0.893	-0.135	0.446	0.148	0.22	0.135	0.425	0.165	0.352	-0.004	0.974	-0.048	0.778	0.061	0.733
	296	P83593	-0.036	0.763	-0.159	0.347	0.188	0.286	-0.064	0.598	-0.149	0.379	0.025	0.89	-0.022	0.853	-0.019	0.911	-0.052	0.77
	297	E7END6;P04070;P04070-2;H7BYX9;E7ENR9	0.036	0.764	0.192	0.254	0.116	0.515	-0.098	0.415	0.142	0.4	-0.235	0.182	-0.02	0.869	0.031	0.854	0.035	0.843
	298	P15169;B1AP58;CON__Q2KJ83	0.036	0.766	-0.067	0.693	-0.152	0.392	-0.039	0.748	-0.128	0.451	0.006	0.974	0.055	0.65	-0.014	0.937	0.139	0.433
	299	A0A075B6J8	-0.035	0.769	-0.002	0.99	.340*	0.049	-0.054	0.653	-0.048	0.777	-0.112	0.529	0.064	0.598	0.041	0.809	-0.083	0.641
	300	P02774;P02774-3;P02774-2	0.035	0.77	0.173	0.306	0.148	0.402	-0.011	0.931	-0.007	0.967	-0.014	0.939	0.048	0.693	0.186	0.272	-0.065	0.717
	301	P48740-2;P48740-4	0.035	0.772	-0.028	0.871	-0.038	0.83	0.109	0.365	-0.002	0.992	0.159	0.37	-0.073	0.544	-0.084	0.62	-0.146	0.411
	302	P80108;P80108-2	0.035	0.772	0.061	0.722	-0.17	0.337	0.054	0.657	0.007	0.967	0.118	0.505	0.027	0.824	0.114	0.5	0.04	0.822
	303	P21333-2;P21333;Q5HY54;Q60FE5;A0A087WWY3;F8WE98;H0Y5C6;O75369-5;O75369-4;O75369-6;O75369-3;O75369-2;O75369-9;O75369;O75369-8;H0Y5F3;H7C2E7	-0.034	0.781	-0.14	0.409	-0.338	0.051	0.095	0.429	0.107	0.53	0.069	0.699	-0.173	0.148	-0.323	0.052	-0.108	0.542
	304	P04206	-0.033	0.784	0.131	0.44	-0.04	0.82	-0.055	0.646	0.122	0.472	-0.301	0.083	0.049	0.686	0.206	0.222	-0.134	0.451
	305	P01605	0.033	0.788	0.071	0.675	-0.043	0.811	0.023	0.847	0.021	0.9	0.01	0.953	0.032	0.793	0.026	0.88	-0.011	0.952
	306	O14907;A0A087X282	0.032	0.79	-0.112	0.509	0.091	0.608	0.068	0.571	-0.11	0.517	0.274	0.117	-0.134	0.264	-0.268	0.108	0.03	0.868
	307	E9PLK3;P55786;P55786-2;A6NEC2;H0YCQ5;H0YDG0;A6NEC2-2;E9PP11;E9PJY4;E9PJ74;E9PPD4;E9PRQ5;A6NEC2-3	0.031	0.795	0.032	0.849	-0.103	0.562	0.051	0.67	0.006	0.972	0.097	0.586	0	0.999	-0.035	0.837	0.05	0.778
	308	A0A075B6S3;P06310	-0.031	0.797	-0.052	0.762	0.286	0.102	-0.061	0.613	-0.135	0.426	-0.024	0.894	0.04	0.742	0.299	0.072	-0.05	0.781
	309	P07737;K7EJ44;CON__P02584;I3L3D5	-0.03	0.805	-0.259	0.122	.377*	0.028	-0.017	0.888	-0.139	0.413	0.108	0.545	-0.095	0.429	-0.24	0.153	0.146	0.41
	310	P11226	-0.03	0.805	-0.065	0.702	0.017	0.923	-0.099	0.414	-0.113	0.507	-0.119	0.501	0.048	0.688	0.028	0.868	-0.016	0.929
	311	A0A087WU91	-0.03	0.806	-0.078	0.645	-0.12	0.499	-0.062	0.61	-0.109	0.522	0.032	0.856	-0.036	0.765	-0.234	0.163	-0.276	0.114
	312	P19827;P19827-3;H7C0N0;F8WAS2;B5MCP1;H7C5I0	0.028	0.818	-0.053	0.756	.363*	0.035	0.072	0.549	-0.038	0.822	0.198	0.262	-0.141	0.242	-0.16	0.345	-0.048	0.789
	313	P04406-2;P04406;E7EUT5;O14556	-0.027	0.82	-0.176	0.298	-0.229	0.193	0.02	0.871	-0.032	0.849	0.085	0.633	-0.064	0.595	-0.131	0.438	0.076	0.671
	314	A0A087X1C7	-0.027	0.822	0.023	0.894	-0.082	0.643	-0.127	0.292	-0.087	0.608	-0.165	0.352	-0.055	0.646	0.01	0.951	-0.2	0.257
	315	P40925;P40925-3;B9A041;P40925-2;B8ZZ51;C9JF79;C9JRL4;C9JLV6	-0.027	0.822	0.091	0.594	-0.004	0.984	-0.076	0.53	0.072	0.67	-0.293	0.093	0.096	0.425	0.168	0.321	-0.161	0.363
	316	P02749;J3QLI0;J3QRN2;J3KS17;CON__P17690	-0.025	0.833	0.047	0.781	0.035	0.846	-0.014	0.907	0.059	0.73	-0.077	0.665	-0.137	0.256	-0.003	0.985	-0.295	0.09
	317	P02775	-0.025	0.838	-0.234	0.163	-0.326	0.06	0.06	0.621	-0.067	0.694	0.14	0.43	-0.101	0.403	-0.279	0.095	0.039	0.828
	318	P05155;P05155-3;E9PGN7;P05155-2;H9KV48;H0YCA1;CON__P50448;C9JZJ9;A0A087WUD9;B5MCB9	0.024	0.841	-0.037	0.829	-0.05	0.778	0.043	0.722	0	1	0.088	0.621	0.003	0.981	0.006	0.97	0.044	0.805
	319	A0A087X130	-0.024	0.842	0.085	0.616	0.027	0.879	0.004	0.975	0.096	0.571	-0.087	0.624	-0.094	0.436	-0.21	0.212	-.347*	0.044
	320	K7ERG9;P00746	0.024	0.845	-0.318	0.055	-.531**	0.001	0.129	0.282	-0.099	0.562	.366*	0.033	-0.051	0.671	-0.312	0.061	0.321	0.064
	321	P00488;Q9NQP5;A6PVK5;H0Y796;H0Y4W5;H3BPV8;H3BTE6;F5H563;P16452-3;P16452;P16452-2	-0.024	0.846	-0.113	0.507	.402*	0.018	-0.03	0.805	0.075	0.658	-0.084	0.635	-0.137	0.255	-0.188	0.265	-0.016	0.927
	322	E9PF63;O75116;Q14DU5;D6REE7	-0.023	0.848	-0.036	0.834	0.109	0.538	-0.088	0.465	-0.11	0.518	-0.089	0.616	-0.013	0.917	0.05	0.771	-0.165	0.352
	323	P32119;A6NIW5;P32119-2	-0.023	0.851	0.019	0.913	-0.129	0.467	-0.025	0.835	0.087	0.61	-0.173	0.328	-0.042	0.729	-0.057	0.737	-0.128	0.47
	324	P01880;P01880-2;A0A087WUS7	-0.023	0.852	-0.072	0.671	0.247	0.158	0.083	0.492	-0.093	0.586	0.191	0.28	0.029	0.809	0.216	0.198	-0.278	0.111
	325	P01031	0.022	0.853	0.139	0.412	-0.308	0.077	0.065	0.592	0.096	0.573	0.098	0.581	-0.037	0.757	0.142	0.4	-0.091	0.608
	326	E7EU13;Q96P48-5;Q96P48-7;Q96P48-2;Q96P48-4;Q96P48-1;Q96P48-3;Q96P48;F5GWQ2;F5GWN4;F8WBT0	0.022	0.854	0.04	0.816	-0.288	0.099	0.024	0.844	0.108	0.523	-0.076	0.67	-0.133	0.269	-0.089	0.601	-0.255	0.146
	327	P07360;Q5SQ08	0.021	0.862	0.07	0.68	0.267	0.127	0.059	0.624	0.039	0.82	0.12	0.498	0.099	0.412	0.175	0.301	0.1	0.575
	328	Q15582;H0Y8L3;S4R3C6;H0Y9D7;H0Y8M8;H0YAB8;H0YAH8;D6RBX4	-0.021	0.864	-0.054	0.749	-0.228	0.195	-0.109	0.364	-0.065	0.701	-0.147	0.407	0.092	0.446	0.052	0.759	0.176	0.321
	329	Q96NZ9-3;H7BY64;Q96NZ9;Q96NZ9-4;Q96NZ9-2	0.021	0.864	0.192	0.256	-.371*	0.031	0.022	0.856	.362*	0.028	-0.211	0.231	0.032	0.789	0.247	0.141	-0.114	0.52
	330	P05543;CON__Q9TT36	-0.02	0.867	0.143	0.397	-0.154	0.385	-0.072	0.55	-0.031	0.856	-0.079	0.656	-0.027	0.825	0.164	0.331	-0.127	0.475
	331	A0A075B6J3	0.02	0.869	0.102	0.55	-0.162	0.361	0.021	0.861	0.122	0.472	-0.086	0.629	0.04	0.738	-0.183	0.278	-0.252	0.15
	332	V9GYE7	-0.018	0.883	0.109	0.523	-0.261	0.136	-0.041	0.736	0.144	0.394	-0.212	0.228	0.019	0.875	0.04	0.812	-0.048	0.786
	333	P41222;H0Y5A1;Q5SQ11	-0.017	0.886	-0.152	0.368	0.196	0.267	-0.025	0.837	-0.17	0.314	0.066	0.712	0.03	0.806	-0.156	0.356	0.248	0.157
	334	P00734;E9PIT3;C9JV37	0.017	0.888	0.003	0.987	-0.15	0.397	0.07	0.563	-0.014	0.933	0.205	0.245	-0.019	0.874	0.022	0.897	0.027	0.878
	335	A0A075B6J0	0.015	0.899	-0.149	0.38	-0.137	0.439	0.16	0.183	-0.048	0.78	.435*	0.01	-0.05	0.68	-0.083	0.625	-0.285	0.102
	336	G3V0E5;P02786;H7C3V5	-0.015	0.9	-0.265	0.113	-.344*	0.046	-0.002	0.986	-.345*	0.037	0.283	0.105	-0.091	0.45	-0.234	0.163	0.098	0.582
	337	O75636;O75636-2	-0.015	0.9	-0.043	0.8	0.117	0.511	0.038	0.752	-0.008	0.961	0.072	0.686	0.013	0.911	0.073	0.667	-0.02	0.91
	338	P05534;P30447	0.014	0.908	0.055	0.746	0.088	0.619	-0.019	0.876	0.115	0.497	-0.269	0.125	0.125	0.3	0.162	0.337	-0.075	0.673
	339	P01042-2;P01042-3	-0.014	0.909	0.075	0.659	-0.159	0.37	-0.2	0.095	0	0.999	-.472**	0.005	-0.13	0.278	0.027	0.876	-.368*	0.032
	340	O00533-2;O00533	-0.013	0.912	0.143	0.4	0.02	0.912	-0.014	0.906	0.201	0.232	-0.222	0.207	-0.068	0.574	-0.025	0.882	-0.127	0.473
	341	Q96A44	0.013	0.912	-0.192	0.256	.383*	0.025	-0.043	0.72	-0.263	0.116	0.152	0.392	0.121	0.315	-0.054	0.75	.390*	0.023
	342	A0A075B6K4	-0.013	0.913	-0.061	0.721	0.097	0.587	0.052	0.666	0.087	0.607	-0.001	0.994	0.013	0.913	-0.19	0.26	-0.069	0.699
	343	P12259	-0.013	0.915	0.047	0.783	-0.182	0.304	-0.116	0.335	-0.052	0.758	-0.157	0.376	0.145	0.228	0.119	0.482	0.22	0.211
	344	A0A075B6H9	0.013	0.916	0.016	0.925	-0.042	0.813	0.012	0.919	-0.046	0.787	0.011	0.951	0.068	0.571	0.043	0.8	0.321	0.064
	345	P01765;P01774	-0.012	0.918	0.283	0.09	-0.189	0.285	-0.055	0.649	0.146	0.388	-0.258	0.141	0.023	0.847	0.249	0.137	-0.218	0.215
	346	P00747;Q5TEH5	-0.012	0.92	0.307	0.065	.373*	0.03	-0.065	0.592	0.216	0.2	-0.314	0.071	-0.038	0.752	0.197	0.244	-0.237	0.177
	347	Q13429;P05019-3;P05019-2;P05019-4;P05019	0.012	0.923	-0.142	0.4	-0.256	0.143	-0.048	0.693	-0.233	0.164	0.107	0.546	0.073	0.546	-0.142	0.402	-0.293	0.093
	348	P0C0L5;F5GXS0	-0.011	0.925	0.145	0.392	-.490**	0.003	0.017	0.886	0.11	0.518	-0.063	0.723	0.083	0.492	0.202	0.23	-0.043	0.811
	349	Q16610;Q16610-4;Q16610-2;Q16610-3	-0.011	0.928	-0.101	0.554	0.095	0.592	0.099	0.411	0.022	0.898	0.174	0.326	-0.062	0.606	-0.154	0.363	0.037	0.835
	350	Q9UKZ9;C9JYX9;H7C5D5	0.011	0.929	0.117	0.489	-0.337	0.051	-0.053	0.659	0.041	0.809	-0.3	0.085	-0.019	0.877	-0.022	0.897	-0.325	0.061
	351	P48059;P48059-4;P48059-2;P48059-5;P48059-3;C9JF46;P0CW19-2;A0A087X2F9;Q7Z4I7-4;Q7Z4I7-3;Q7Z4I7;Q7Z4I7-5;Q7Z4I7-2;F8WB59;F8WC86;H0Y592	-0.011	0.93	-0.263	0.116	0.257	0.142	0.012	0.918	-0.117	0.492	0.114	0.52	-0.109	0.367	-0.292	0.08	0.094	0.595
	352	A0A087X0P6;A0A075B6S2	-0.01	0.932	0.003	0.985	0.025	0.889	0.068	0.576	0.034	0.841	0.062	0.727	0.093	0.44	-0.044	0.798	-0.025	0.89
	353	P13671;C9JC72	-0.01	0.934	0.069	0.683	-0.089	0.616	-0.034	0.779	0.044	0.798	-0.105	0.556	-0.004	0.977	0.059	0.729	-0.059	0.74
	354	Q9UHG3;Q9UHG3-2;F8W8W4;C9K055;C9JM55;C9JGT6	0.009	0.943	-0.04	0.816	-0.029	0.869	0.006	0.962	-0.15	0.376	0.213	0.226	-0.063	0.603	-0.117	0.491	0.191	0.28
	355	Q8WZ42-5;Q8WZ42-2;Q8WZ42;Q8WZ42-8;Q8WZ42-13;Q8WZ42-12;Q8WZ42-11;Q8WZ42-4;Q8WZ42-7;Q8WZ42-3;Q8WZ42-10;Q8WZ42-9	-0.008	0.945	-0.145	0.391	-.419*	0.014	0.035	0.773	-0.143	0.4	0.133	0.453	-0.104	0.39	-0.189	0.262	-0.021	0.908
	356	P06681;P06681-3;B4DQI1;H0Y3H6;P06681-2;E9PDZ0;Q8N6L6;H0Y868;C9JYQ5;A2ABG0	0.008	0.95	-0.062	0.714	-0.209	0.236	-0.003	0.982	-0.022	0.896	0.037	0.836	-0.066	0.585	-0.055	0.746	-0.011	0.95
	357	O14791;O14791-2;O14791-3;B1AH96;B1AH94;B1AH95;F8WCH3	0.006	0.96	0	1	-0.141	0.427	0.077	0.523	0.043	0.802	0.086	0.629	0.112	0.35	0.094	0.58	0.092	0.603
	358	P01708	-0.006	0.961	0.119	0.483	-0.241	0.169	0.045	0.712	0.156	0.356	-0.033	0.854	-0.017	0.887	-0.185	0.274	0.194	0.271
	359	P18206-2;P18206;Q5JQ13;P18206-3;A0A096LPE1	0.006	0.961	-0.204	0.227	0.289	0.097	0.133	0.268	0.01	0.954	0.251	0.152	-0.133	0.268	-0.233	0.164	0.031	0.862
	360	P19652	0.006	0.962	0.062	0.714	0.162	0.36	0.107	0.374	0.185	0.273	0.067	0.707	-0.056	0.644	-0.002	0.992	-0.053	0.767
	361	O00391;O00391-2;A8MXT8;H0Y5Z8	-0.006	0.963	0.076	0.656	0.085	0.632	-0.064	0.598	0.065	0.701	-0.183	0.301	0.031	0.795	0.106	0.533	-0.114	0.519
	362	P01594	0.006	0.963	-0.05	0.767	.345*	0.046	0.069	0.566	-0.017	0.923	0.149	0.401	0.016	0.897	-0.086	0.612	0.156	0.378
	363	P01609	-0.005	0.969	-0.001	0.997	0.143	0.421	-0.079	0.514	0.012	0.942	-0.144	0.418	-0.02	0.866	0.009	0.959	0.018	0.918
	364	H7BYE6;O43182-5;O43182-2;O43182-4;O43182;O43182-3	-0.004	0.974	0.05	0.77	-0.334	0.054	-0.106	0.379	-0.035	0.835	-0.227	0.196	-0.042	0.728	-0.082	0.629	-0.137	0.438
	365	P01023;H0YFH1;F8W7L3;F5H1E8	0.004	0.974	0.159	0.349	0.179	0.31	-0.022	0.855	0.084	0.622	-0.11	0.536	-0.053	0.66	0.133	0.431	-0.263	0.133
	366	B7ZKJ8	0.004	0.976	-0.161	0.342	0.125	0.482	-0.071	0.558	-.354*	0.031	0.141	0.427	-0.033	0.785	-0.049	0.774	0.063	0.722
	367	P36955;I3L4N7;I3L107;I3L4Z0;I3L4F9;CON__Q95121;I3L2R7;I3L3Z3;I3L425;I3L1U4	-0.004	0.977	-0.273	0.102	0.266	0.128	0.126	0.293	-0.015	0.929	0.281	0.107	0.113	0.348	-0.102	0.546	.422*	0.013
	368	Q9ULH1-2;H0YBF7;Q9ULH1;E5RHD7;H0YBM4	-0.003	0.978	0.067	0.694	-0.308	0.076	-0.115	0.341	-0.075	0.661	-0.203	0.25	0.052	0.668	0.134	0.431	-0.177	0.318
	369	A0A075B6Q5	0.002	0.986	-0.068	0.691	0.102	0.567	0.034	0.776	-0.105	0.538	0.199	0.26	-0.179	0.136	-0.286	0.086	-0.176	0.318
	370	P01778	0.002	0.99	0.186	0.271	-0.298	0.087	-0.044	0.718	0.171	0.312	-0.198	0.261	-0.059	0.625	0.069	0.684	-0.098	0.583
		*p<0.05, **p<0.01, Boldface p-values are significant when adjusting for multiple comparison using the Benjamini–Hochberg false discovery rate adjusted p-value (<0.01).
