# Supplementary material for: Plasma proteomic data in bipolar II disorders and major depressive disorders
Source: Data Brief. 2021 Oct 17;39:107495. doi: 10.1016/j.dib.2021.107495 (PMC8605259; doi:10.1016/j.dib.2021.107495)
Supplement: Supplementary file 3 [file mmc3.xlsx]

## Sheet: Table3
	Table S3. Multiple regression analysis adjusted covariates between the HAM-D total, Anhedonia/retardation (dependent variable), and each plasma proteomic marker
	Dependent variable	Protein name		Ba	SE	p-valueg	Bb	SE	p-valueg	Bc	SE	p-valueg	Bd	SE	p-valueg	Be	SE	p-valueg	Bf	SE	p-valueg
	HAMD Total	Cholesteryl ester transfer protein (CETP)		-2.713	0.835	0.002	-2.668	0.839	0.002274	-2.656	0.83	0.002	-2.643	0.831	0.002	-2.713	0.841	0.002	-2.628	0.839	0.003
		Apolipoprotein D (APOD)		-5.2838	1.3223	< .001	-5.202	1.332	< .001	-5.094	1.331	0	-5.108	1.327	0	-5.329	1.339	0	-5.048	1.365	0
		Calsyntenin-1 (CLSTN1)		-2.299	0.905	0.013	-2.516	0.91	0.007	-2.343	0.895	0.011	-2.311	0.896	0.012	-2.333	0.921	0.014	-2.306	0.913	0.014
		Mannan-binding lectin serine protease 2 (MASP2)		-2.74405	0.9642	0.006	-2.662	0.977	0.008	-2.56	0.98	0.011	-2.601	0.968	0.009	-2.777	0.979	0.006	-2.532	1.012	0.015
		Ig lambda chain V-II region BO (IGLV 2-8)		-2.448	0.7509	0.002	-2.402	0.756	0.002	-2.3	0.772	0.004	-2.307	0.767	0.004	-2.488	0.76	0.002	-2.294	0.783	0.005
		Ig kappa chain V-III region NG9 (IGKV 3-20)		-0.441	0.1543	0.006	-0.431	0.155	0.007	-0.432	0.153	0.006	-0.419	0.155	0.009	-0.447	0.156	0.006	-0.438	0.156	0.007
		Hepatocyte growth factor activator (HGFA)		-2.303	0.936	0.017	-2.402	0.936	0.013	-2.149	0.942	0.026	-2.176	0.937	0.023	-2.363	0.958	0.016	-2.118	0.982	0.035
		Ig lambda chain V region 4A (IGLV 7-46)		-1.125	0.481	0.022	-1.099	0.483	0.026	-1.041	0.485	0.036	-1.008	0.496	0.046	-1.128	0.486	0.023	-0.987	0.505	0.055
		Insulin-like growth factor-binding protein 3 (IGFBP3)		-2.393	1.232	0.056	-2.439	1.232	0.052	-2.195	1.237	0.081	-2.081	1.265	0.105	-2.41	1.249	0.058	-2.03	1.294	0.122
		Serum amyloid P-component (APCS)		2.4564	1.101	0.029	2.426	1.102	0.031	2.427	1.091	0.03	2.343	1.097	0.037	2.455	1.11	0.03	2.358	1.107	0.037
	Anhedonia /retardation	Serum paraoxonase/arylesterase 1 (PON1)		-1.9952	0.7778	0.013	-1.999	0.79	0.014	-2.005	0.771	0.012	-2.016	0.78	0.012	-1.993	0.781	0.013	-2.002	0.775	0.012
		Ig kappa chain V-II region TEW (IGKC;IGKV2D-28)		-0.9849	0.3701	0.01	-0.988	0.373	0.01	-0.913	0.382	0.02	-0.967	0.374	0.012	-0.988	0.372	0.01	-0.884	0.387	0.026
		Ig lambda variable 5-45 (IGLV5-45)		-0.6153	0.2203	0.007	-0.618	0.224	0.008	-0.584	0.222	0.011	-0.604	0.223	0.009	-0.613	0.221	0.007	-0.57	0.224	0.014
		Secreted phosphoprotein 24 (SPP2)		-0.3065	0.141	0.033	-0.308	0.142	0.034	-0.304	0.14	0.034	-0.302	0.142	0.037	-0.305	0.142	0.035	-0.301	0.141	0.037
		Ig kappa variable 3D-15 (IGKV 3D-15)		-0.4911	0.2312	0.037	-0.489	0.233	0.04	-0.443	0.237	0.066	-0.479	0.242	0.052	-0.486	0.233	0.041	-0.436	0.244	0.078
		Zinc finger protein 749 (ZNF 749)		-0.3869	0.1711	0.027	-0.385	0.173	0.029	-0.356	0.174	0.044	-0.376	0.176	0.036	-0.39	0.172	0.027	-0.359	0.176	0.046
		1-phosphatidylinositol 4,5-bisphosphate phosphodiesterase beta-2 (PLCB2)		-0.9236	0.4175	0.03	-0.92	0.422	0.033	-0.927	0.414	0.029	-0.919	0.419	0.032	-0.945	0.42	0.028	-0.969	0.416	0.023
		Complement factor H (CFH)		3.284	1.2004	0.008	3.275	1.213	0.009	3.111	1.211	0.013	3.219	1.217	0.01	3.469	1.212	0.006	3.329	1.217	0.008
		Attractin (ATRN)		1.7882	0.667	0.009	1.784	0.674	0.01	1.663	0.684	0.018	1.767	0.692	0.013	1.868	0.672	0.007	1.769	0.692	0.013
		Complement factor I (CFI)		2.2484	0.8849	0.013	2.321	0.918	0.014	2.065	0.919	0.028	2.203	0.91	0.018	2.242	0.889	0.014	1.986	0.934	0.037
	aMultiple regression analysis adjusted covariates (age, sex, BMI, disease group [BD-II, MDD]). bMultiple regression analysis adjusted covariates (age, sex, BMI, disease group [BD-II, MDD], use of psychotropic medications). cMultiple regression analysis adjusted covariates (age, sex, BMI, disease group [BD-II, MDD], use of antipsychotics). dMultiple regression analysis adjusted covariates (age, se…
