# Supplementary material for: Plasma proteomic data in bipolar II disorders and major depressive disorders
Source: Data Brief. 2021 Oct 17;39:107495. doi: 10.1016/j.dib.2021.107495 (PMC8605259; doi:10.1016/j.dib.2021.107495)
Supplement: Supplementary file 4 [file mmc4.xlsx]

## Sheet: Supp3
Table S4. Results of bioinformatics analysis of proteins that significantly reflect the severity of symptoms (using DAVID Bioinformatics resorces 6.8)
A. Gene ontology biological process analysis (GOBP)
No	Biological process	Protein count	%	-log(p-value)	Genes	Pop Hits	Pop Total	Fold Enrichment	Bonferroni	Benjamini	FDR
1	complement activation	6	0.758534	9.06262	IGLV2-8, MASP2, CFH, IGKV3-20, IGKV2D-28, IGKC	117	16650	94.8718	3.00405e-07	3.00405e-07	1.18251e-06
2	protein activation cascade	6	0.758534	8.57614	IGLV2-8, MASP2, CFH, IGKV3-20, IGKV2D-28, IGKC	146	16650	76.0274	9.20844e-07	4.60422e-07	3.62481e-06
3	Immune response	6	0.758534	7.41993	IGLV2-8, MASP2, CFH, IGKV3-20, IGKV2D-28, IGKC	248	16650	44.7581	1.31947e-05	4.39827e-06	5.194e-05
4	immunoglobulin mediated immune response	5	0.632111	6.13775	IGLV2-8, MASP2, IGKV3-20, IGKV2D-28, IGKC	171	16650	54.0936	0.000252651	4.21129e-05	0.000994654
5	B cell mediated immunity	5	0.632111	6.11754	IGLV2-8, MASP2, IGKV3-20, IGKV2D-28, IGKC	173	16650	53.4682	0.000264684	3.78164e-05	0.00104203
6	lymphocyte mediated immunity	5	0.632111	5.25381	IGLV2-8, MASP2, IGKV3-20, IGKV2D-28, IGKC	285	16650	32.4561	0.00193244	0.0002149	0.00761391
7	receptor-mediated endocytosis	5	0.632111	4.97586	IGLV2-8, IGKV3-20, IGKV2D-28, CETP, IGKC	335	16650	27.6119	0.00366165	0.000261992	0.0144391
8	leukocyte mediated immunity	5	0.632111	4.87156	IGLV2-8, MASP2, IGKV3-20, IGKV2D-28, IGKC	356	16650	25.9831	0.00465334	0.000310898	0.0183584
9	phagocytosis	4	0.505689	4.62705	IGLV2-8, IGKV3-20, IGKV2D-28, IGKC	127	16650	58.2677	0.00815658	0.000511746	0.032234
10	endocytosis	5	0.632111	3.80901	IGLV2-8, IGKV3-20, IGKV2D-28, CETP, IGKC	665	16650	13.9098	0.0524455	0.00233947	0.211832
11	Fc receptor signaling pathway	4	0.505689	3.78811	IGLV2-8, IGKV3-20, IGKV2D-28, IGKC	243	16650	30.4527	0.0549586	0.0023525	0.222263
12	proteolysis	6	0.758534	3.33263	IGLV2-8, MASP2, CFH, IGKV3-20, IGKV2D-28, IGKC	1693	16650	6.55641	0.149015	0.00595852	0.633169
13	defense response	5	0.632111	2.4476	APOD, MASP2, ATRN, CFH, IGKC	1518	16650	6.09354	0.710682	0.0358201	4.76478
B. Gene ontology cellular component analysis (GOCC)
No	Biological process	Protein count	%	-log(p-value)	Genes	Pop Hits	Pop Total	Fold Enrichment	Bonferroni	Benjamini	FDR
1	extracellular space	7	0.884956	4.64953	APOD, ATRN, CFH, IGKV3-20, IGKV2D-28, CETP, IGKC	1444	14527	7.82464	0.000739307	0.000739307	0.01956
2	extracellular vesicle	8	1.01138	4.15844	APOD, MASP2, ATRN, CFH, IGKV3-20, IGKV2D-28, CETP, IGKC	2825	14527	4.57093	0.0022887	0.000572668	0.0605874
3	extracellular region	9	1.1378	3.97981	IGLV2-8, APOD, MASP2, ATRN, CFH, IGKV3-20, IGKV2D-28, CETP, IGKC	4623	14527	3.14233	0.00345124	0.000576036	0.0914016
4	blood microparticle	4	0.505689	4.20118	CFH, IGKV3-20, IGKV2D-28, IGKC	154	14527	41.925	0.00207444	0.00103776	0.0549108
5	membrane-bounded vesicle	8	1.01138	3.43699	APOD, MASP2, ATRN, CFH, IGKV3-20, IGKV2D-28, CETP, IGKC	3611	14527	3.57599	0.0119946	0.00172239	0.318668
C. Gene ontology molecular function analysis (GOMF)
No	Biological process	Protein count	%	-log(p-value)	Genes	Pop Hits	Pop Total	Fold Enrichment	Bonferroni	Benjamini	FDR
1	serine-type endopeptidase activity	5	0.632111	5.32037	IGLV2-8, MASP2, IGKV3-20, IGKV2D-28, IGKC	255	15478	33.7211	0.000196052	0.000196052	0.00440083
2	serine hydrolase activity	5	0.632111	5.12879	IGLV2-8, MASP2, IGKV3-20, IGKV2D-28, IGKC	285	15478	30.1715	0.000304737	0.000101589	0.0068408
3	antigen binding	4	0.505689	4.31685	IGLV2-8, IGKV3-20, IGKV2D-28, IGKC	150	15478	45.8607	0.00197478	0.000494062	0.0443592
4	endopeptidase activity	5	0.632111	4.18505	IGLV2-8, MASP2, IGKV3-20, IGKV2D-28, IGKC	495	15478	17.3715	0.00267406	0.000535385	0.0600832
